# Supplementary material for: Insights into the protein ubiquitinome in the host‒pathogen interplay during Mycobacterium tuberculosis infection
Source: Front Mol Biosci. 2025 Aug 26;12:1613454. doi: 10.3389/fmolb.2025.1613454 (PMC12417728; doi:10.3389/fmolb.2025.1613454)
Supplement: Supplementary file 2 [file DataSheet1.xlsx]

## Sheet: Sheet1
Protein accession	Position	Amino acid	MTB/CK Ratio	MTB/CK P value	Regulated Type	Protein description	Gene name	Localization probability	Modified sequence	Intensity CK_1	Intensity CK_2	Intensity CK_3	Intensity MTB_1	Intensity MTB_2	Intensity MTB_3	CK_1	CK_2	CK_3	MTB_1	MTB_2	MTB_3	Subcellular localization	KEGG KO No.	KEGG Gene	KEGG pathway	Biological Process	Cellular Component	Molecular Function	Pfam ID	Domain description	Site Domain	KOG category	KOG NO.	KOG description	WikiPathways	externalDetailsURL	Is_TF	Reactome pathway	Reactome link	HallMark	msigdbURL
O43149	2027	K	0.575445	0.0477133	Down	Zinc finger ZZ-type and EF-hand domain-containing protein 1 OS=Homo sapiens OX=9606 GN=ZZEF1 PE=1 SV=6	ZZEF1	0.999392	ADK(GG)GVSLSK	15288.8	11762.9	18601.5	8835.54	6529.41	10423	1.27465	0.988284	1.54131	0.785356	0.532428	0.871352	plasma membrane							PF00569	PF00569 Zinc finger, ZZ type		S	KOG1426	FOG: RCC1 domain
O43149	1357	K	0.642088	0.023032	Down	Zinc finger ZZ-type and EF-hand domain-containing protein 1 OS=Homo sapiens OX=9606 GN=ZZEF1 PE=1 SV=6	ZZEF1	0.999707	LQK(GG)YVNSGGK	56977	61793	46320.8	35672.4	39293.3	29583.2	1.25858	1.37553	1.01691	0.840099	0.848927	0.655255	plasma membrane							PF00569	PF00569 Zinc finger, ZZ type		S	KOG1426	FOG: RCC1 domain
O95229	111	K	0.508303	0.0157668	Down	ZW10 interactor OS=Homo sapiens OX=9606 GN=ZWINT PE=1 SV=2	ZWINT	0.999656	EHVEAIK(GG)IGLTK	22660.5	28346.2	29353.4	15742.7	13879.7	16838.1	1.09981	1.59899	1.42378	0.637048	0.576826	0.881646	cytoplasm	K19943			GO:0000070 mitotic sister chromatid segregation; GO:0000075 cell cycle checkpoint signaling; GO:0000278 mitotic cell cycle; GO:0000280 nuclear division; GO:0000819 sister chromatid segregation; GO:0006996 organelle organization; GO:0007049 cell cycle; GO:0007059 chromosome segregation; GO:0007093 mitotic cell cycle checkpoint signaling; GO:0007346 regulation of mitotic cell cycle; GO:0009987 cell…	GO:0000775 chromosome, centromeric region; GO:0000776 kinetochore; GO:0000779 condensed chromosome, centromeric region; GO:0000793 condensed chromosome; GO:0005622 intracellular anatomical structure; GO:0005634 nucleus; GO:0005654 nucleoplasm; GO:0005694 chromosome; GO:0005737 cytoplasm; GO:0005829 cytosol; GO:0016604 nuclear body; GO:0030425 dendrite; GO:0031974 membrane-enclosed lumen; GO:00319…	GO:0005488 binding; GO:0005515 protein binding; GO:0047485 protein N-terminus binding;										R-HSA-141424 Amplification of signal from the kinetochores;R-HSA-141444 Amplification of signal from unattached kinetochores via a MAD2 inhibitory signal;R-HSA-162582 Signal Transduction;R-HSA-1640170 Cell Cycle;R-HSA-194315 Signaling by Rho GTPases;R-HSA-195258 RHO GTPase Effectors;R-HSA-2467813 Separation of Sister Chromatids;R-HSA-2500257 Resolution of Sister Chromatid Cohesion;R-HSA-2555396 M…	https://reactome.org/PathwayBrowser/#/R-HSA-141424;https://reactome.org/PathwayBrowser/#/R-HSA-141444;https://reactome.org/PathwayBrowser/#/R-HSA-162582;https://reactome.org/PathwayBrowser/#/R-HSA-1640170;https://reactome.org/PathwayBrowser/#/R-HSA-194315;https://reactome.org/PathwayBrowser/#/R-HSA-195258;https://reactome.org/PathwayBrowser/#/R-HSA-2467813;https://reactome.org/PathwayBrowser/#/R-…	DNA REPAIR	https://www.gsea-msigdb.org/gsea/msigdb/cards/HALLMARK_DNA_REPAIR
Q96AP4	318	K	0.319616	0.034818	Down	Zinc finger-containing ubiquitin peptidase 1 OS=Homo sapiens OX=9606 GN=ZUP1 PE=1 SV=1	ZUP1	0.998499	TK(GG)TSGIIEALHR	8671.35	5080.5	4778.34		2855.06	1732.35	1.35501	2.00227	0.920244		0.413739	0.497705	nucleus	K24134									S	KOG4696	Uncharacterized conserved protein
Q9P2E3	435	K	1.63728	0.0382598	Up	NFX1-type zinc finger-containing protein 1 OS=Homo sapiens OX=9606 GN=ZNFX1 PE=1 SV=2	ZNFX1	0.999734	VQFDTK(GG)PLK	8299.87	11652.2	11896.4	19098.9	22983.1	16131.8	0.58377	0.816109	0.84809	1.2206	1.46331	0.99664	cytoplasm,nucleus				GO:0006355 regulation of transcription, DNA-templated; GO:0006357 regulation of transcription by RNA polymerase II; GO:0009889 regulation of biosynthetic process; GO:0010468 regulation of gene expression; GO:0010556 regulation of macromolecule biosynthetic process; GO:0019219 regulation of nucleobase-containing compound metabolic process; GO:0019222 regulation of metabolic process; GO:0031323 reg…		GO:0000981 DNA-binding transcription factor activity, RNA polymerase II-specific; GO:0003700 DNA-binding transcription factor activity; GO:0140110 transcription regulator activity;	PF13086; PF13087	PF13086 AAA domain; PF13087 AAA domain		L	KOG1807	Helicases						INTERFERON GAMMA RESPONSE	https://www.gsea-msigdb.org/gsea/msigdb/cards/HALLMARK_INTERFERON_GAMMA_RESPONSE
Q9H5H4	306	K	1.50989	0.0229033	Up	Zinc finger protein 768 OS=Homo sapiens OX=9606 GN=ZNF768 PE=1 SV=2	ZNF768	0.999611	AFSQSSDLIK(GG)HQR	19831	20226.7	26150.8	25566.5	26250	22427.8	0.719402	0.773996	0.97642	1.20604	1.41143	1.11168	nucleus	K09228	KRAB; KRAB domain-containing zinc finger protein	hsa05168 Herpes simplex virus 1 infection	GO:0006355 regulation of transcription, DNA-templated; GO:0006357 regulation of transcription by RNA polymerase II; GO:0009889 regulation of biosynthetic process; GO:0010468 regulation of gene expression; GO:0010556 regulation of macromolecule biosynthetic process; GO:0019219 regulation of nucleobase-containing compound metabolic process; GO:0019222 regulation of metabolic process; GO:0031323 reg…		GO:0000981 DNA-binding transcription factor activity, RNA polymerase II-specific; GO:0003700 DNA-binding transcription factor activity; GO:0140110 transcription regulator activity;	PF00096	PF00096 Zinc finger, C2H2 type	PF00096 Zinc finger, C2H2 type	R	KOG1721	FOG: Zn-finger			Transcription factor
Q9Y5V0	34	K	0.586022	0.0162182	Down	Zinc finger protein 706 OS=Homo sapiens OX=9606 GN=ZNF706 PE=1 SV=1	ZNF706	0.999819	AAAK(GG)AALIYTC(Carbamidomethyl)TVC(Carbamidomethyl)R	98178.2	95397.6	102962	60483.4	44598	41816.5	1.17415	1.19913	1.34136	0.927074	0.629132	0.620656	nucleus				GO:0006355 regulation of transcription, DNA-templated; GO:0009889 regulation of biosynthetic process; GO:0009890 negative regulation of biosynthetic process; GO:0009892 negative regulation of metabolic process; GO:0010468 regulation of gene expression; GO:0010556 regulation of macromolecule biosynthetic process; GO:0010558 negative regulation of macromolecule biosynthetic process; GO:0010605 nega…	GO:0005622 intracellular anatomical structure; GO:0005634 nucleus; GO:0005737 cytoplasm; GO:0043226 organelle; GO:0043227 membrane-bounded organelle; GO:0043229 intracellular organelle; GO:0043231 intracellular membrane-bounded organelle;		PF12874	PF12874 Zinc-finger of C2H2 type		S	KOG4118	Uncharacterized conserved protein				R-HSA-212436 Generic Transcription Pathway;R-HSA-73857 RNA Polymerase II Transcription;R-HSA-74160 Gene expression (Transcription)	https://reactome.org/PathwayBrowser/#/R-HSA-212436;https://reactome.org/PathwayBrowser/#/R-HSA-73857;https://reactome.org/PathwayBrowser/#/R-HSA-74160
Q9H582	676	K	0.128718	0.0133314	Down	Zinc finger protein 644 OS=Homo sapiens OX=9606 GN=ZNF644 PE=1 SV=2	ZNF644	0.998514	TFGSTSQSSSFSK(GG)IHK	28245.5	58066.2	23388.5		4434.74	4939.32	1.18999	2.45952	0.971393		0.174879	0.22165	nucleus	K24374			GO:0006355 regulation of transcription, DNA-templated; GO:0006357 regulation of transcription by RNA polymerase II; GO:0009889 regulation of biosynthetic process; GO:0010468 regulation of gene expression; GO:0010556 regulation of macromolecule biosynthetic process; GO:0019219 regulation of nucleobase-containing compound metabolic process; GO:0019222 regulation of metabolic process; GO:0031323 reg…	GO:0005622 intracellular anatomical structure; GO:0005634 nucleus; GO:0043226 organelle; GO:0043227 membrane-bounded organelle; GO:0043229 intracellular organelle; GO:0043231 intracellular membrane-bounded organelle;	GO:0000981 DNA-binding transcription factor activity, RNA polymerase II-specific; GO:0003700 DNA-binding transcription factor activity; GO:0140110 transcription regulator activity;				R	KOG1721	FOG: Zn-finger			Transcription factor
Q969S3	35	K	1.83208	0.0243381	Up	Cytoplasmic 60S subunit biogenesis factor ZNF622 OS=Homo sapiens OX=9606 GN=ZNF622 PE=1 SV=1	ZNF622	0.998817	K(GG)VASMAPVTAEGFQER	11746	13480.9	7513.54	20478.1	20601.9	20393.1	0.742401	0.886103	0.484824	1.25119	1.27499	1.34561	nucleus	K14816			GO:0001932 regulation of protein phosphorylation; GO:0001934 positive regulation of protein phosphorylation; GO:0006355 regulation of transcription, DNA-templated; GO:0006357 regulation of transcription by RNA polymerase II; GO:0006915 apoptotic process; GO:0006950 response to stress; GO:0006979 response to oxidative stress; GO:0007154 cell communication; GO:0007165 signal transduction; GO:000821…	GO:0005622 intracellular anatomical structure; GO:0005634 nucleus; GO:0005730 nucleolus; GO:0005737 cytoplasm; GO:0005794 Golgi apparatus; GO:0005829 cytosol; GO:0005840 ribosome; GO:0012505 endomembrane system; GO:0015934 large ribosomal subunit; GO:0022625 cytosolic large ribosomal subunit; GO:0022626 cytosolic ribosome; GO:0030684 preribosome; GO:0030687 preribosome, large subunit precursor; G…	GO:0000981 DNA-binding transcription factor activity, RNA polymerase II-specific; GO:0003700 DNA-binding transcription factor activity; GO:0140110 transcription regulator activity;				R	KOG2785	C2H2-type Zn-finger protein			Transcription factor
Q969S3	112	K	0.401203	0.0425071	Down	Cytoplasmic 60S subunit biogenesis factor ZNF622 OS=Homo sapiens OX=9606 GN=ZNF622 PE=1 SV=1	ZNF622	1	KVEMMNEK(GG)NLEK	4024.87	3783.04	7047.06	2776.88	2257.86	1134.62	1.13997	1.11429	2.03769	0.760293	0.626161	0.335488	nucleus	K14816			GO:0001932 regulation of protein phosphorylation; GO:0001934 positive regulation of protein phosphorylation; GO:0006355 regulation of transcription, DNA-templated; GO:0006357 regulation of transcription by RNA polymerase II; GO:0006915 apoptotic process; GO:0006950 response to stress; GO:0006979 response to oxidative stress; GO:0007154 cell communication; GO:0007165 signal transduction; GO:000821…	GO:0005622 intracellular anatomical structure; GO:0005634 nucleus; GO:0005730 nucleolus; GO:0005737 cytoplasm; GO:0005794 Golgi apparatus; GO:0005829 cytosol; GO:0005840 ribosome; GO:0012505 endomembrane system; GO:0015934 large ribosomal subunit; GO:0022625 cytosolic large ribosomal subunit; GO:0022626 cytosolic ribosome; GO:0030684 preribosome; GO:0030687 preribosome, large subunit precursor; G…	GO:0000981 DNA-binding transcription factor activity, RNA polymerase II-specific; GO:0003700 DNA-binding transcription factor activity; GO:0140110 transcription regulator activity;				R	KOG2785	C2H2-type Zn-finger protein			Transcription factor
Q86UK7	648	K	0.305341	0.0279888	Down	E3 ubiquitin-protein ligase ZNF598 OS=Homo sapiens OX=9606 GN=ZNF598 PE=1 SV=1	ZNF598	0.996916	SAPK(GG)EPPGLPR	31840.5	28384	30099.6	4772.46	5769.33	16778.1	1.5982	1.45398	1.55027	0.234413	0.301718	0.869188	nucleus	K22381			GO:0006412 translation; GO:0006414 translational elongation; GO:0006417 regulation of translation; GO:0006464 cellular protein modification process; GO:0006513 protein monoubiquitination; GO:0006518 peptide metabolic process; GO:0006807 nitrogen compound metabolic process; GO:0008152 metabolic process; GO:0009058 biosynthetic process; GO:0009059 macromolecule biosynthetic process; GO:0009889 regu…		GO:0003676 nucleic acid binding; GO:0003723 RNA binding; GO:0003824 catalytic activity; GO:0004842 ubiquitin-protein transferase activity; GO:0005488 binding; GO:0008270 zinc ion binding; GO:0016740 transferase activity; GO:0019787 ubiquitin-like protein transferase activity; GO:0043021 ribonucleoprotein complex binding; GO:0043022 ribosome binding; GO:0043167 ion binding; GO:0043169 cation bindi…				O	KOG2231	Predicted E3 ubiquitin ligase
Q86UK7	515	K	0.456933	0.0225226	Down	E3 ubiquitin-protein ligase ZNF598 OS=Homo sapiens OX=9606 GN=ZNF598 PE=1 SV=1	ZNF598	0.999509	K(GG)VAQPPLSAQATGSGQPTR	12612.8	19130.7	20444.5	6743.77	10155.4	6869.43	0.980544	1.51782	1.6309	0.513034	0.822579	0.551183	nucleus	K22381			GO:0006412 translation; GO:0006414 translational elongation; GO:0006417 regulation of translation; GO:0006464 cellular protein modification process; GO:0006513 protein monoubiquitination; GO:0006518 peptide metabolic process; GO:0006807 nitrogen compound metabolic process; GO:0008152 metabolic process; GO:0009058 biosynthetic process; GO:0009059 macromolecule biosynthetic process; GO:0009889 regu…		GO:0003676 nucleic acid binding; GO:0003723 RNA binding; GO:0003824 catalytic activity; GO:0004842 ubiquitin-protein transferase activity; GO:0005488 binding; GO:0008270 zinc ion binding; GO:0016740 transferase activity; GO:0019787 ubiquitin-like protein transferase activity; GO:0043021 ribonucleoprotein complex binding; GO:0043022 ribosome binding; GO:0043167 ion binding; GO:0043169 cation bindi…				O	KOG2231	Predicted E3 ubiquitin ligase
Q86UK7	514	K	0.384053	0.0218632	Down	E3 ubiquitin-protein ligase ZNF598 OS=Homo sapiens OX=9606 GN=ZNF598 PE=1 SV=1	ZNF598	0.999819	PGTAPTSLVSAWNSSSSSK(GG)K	38822.4	27514.4	35303.7	7615.36	14392.5	16625.4	1.63428	1.18205	1.52497	0.313706	0.631256	0.722331	nucleus	K22381			GO:0006412 translation; GO:0006414 translational elongation; GO:0006417 regulation of translation; GO:0006464 cellular protein modification process; GO:0006513 protein monoubiquitination; GO:0006518 peptide metabolic process; GO:0006807 nitrogen compound metabolic process; GO:0008152 metabolic process; GO:0009058 biosynthetic process; GO:0009059 macromolecule biosynthetic process; GO:0009889 regu…		GO:0003676 nucleic acid binding; GO:0003723 RNA binding; GO:0003824 catalytic activity; GO:0004842 ubiquitin-protein transferase activity; GO:0005488 binding; GO:0008270 zinc ion binding; GO:0016740 transferase activity; GO:0019787 ubiquitin-like protein transferase activity; GO:0043021 ribonucleoprotein complex binding; GO:0043022 ribosome binding; GO:0043167 ion binding; GO:0043169 cation bindi…				O	KOG2231	Predicted E3 ubiquitin ligase
Q86UK7	238	K	0.38617	0.00746724	Down	E3 ubiquitin-protein ligase ZNF598 OS=Homo sapiens OX=9606 GN=ZNF598 PE=1 SV=1	ZNF598	0.998742	EK(GG)HFLC(Carbamidomethyl)EEGR	31009.5	28519.5	32395.1	17243.1	9873.57	8614.23	1.43442	1.34635	1.53766	0.780524	0.475864	0.411263	nucleus	K22381			GO:0006412 translation; GO:0006414 translational elongation; GO:0006417 regulation of translation; GO:0006464 cellular protein modification process; GO:0006513 protein monoubiquitination; GO:0006518 peptide metabolic process; GO:0006807 nitrogen compound metabolic process; GO:0008152 metabolic process; GO:0009058 biosynthetic process; GO:0009059 macromolecule biosynthetic process; GO:0009889 regu…		GO:0003676 nucleic acid binding; GO:0003723 RNA binding; GO:0003824 catalytic activity; GO:0004842 ubiquitin-protein transferase activity; GO:0005488 binding; GO:0008270 zinc ion binding; GO:0016740 transferase activity; GO:0019787 ubiquitin-like protein transferase activity; GO:0043021 ribonucleoprotein complex binding; GO:0043022 ribosome binding; GO:0043167 ion binding; GO:0043169 cation bindi…				O	KOG2231	Predicted E3 ubiquitin ligase
Q86UK7	263	K	0.363086	0.00497107	Down	E3 ubiquitin-protein ligase ZNF598 OS=Homo sapiens OX=9606 GN=ZNF598 PE=1 SV=1	ZNF598	0.999105	TEIDLK(GG)AHR	43441.9	33314.6	27704.5	16765.3	10373.4	10876.7	1.80048	1.40911	1.17822	0.67995	0.447943	0.465259	nucleus	K22381			GO:0006412 translation; GO:0006414 translational elongation; GO:0006417 regulation of translation; GO:0006464 cellular protein modification process; GO:0006513 protein monoubiquitination; GO:0006518 peptide metabolic process; GO:0006807 nitrogen compound metabolic process; GO:0008152 metabolic process; GO:0009058 biosynthetic process; GO:0009059 macromolecule biosynthetic process; GO:0009889 regu…		GO:0003676 nucleic acid binding; GO:0003723 RNA binding; GO:0003824 catalytic activity; GO:0004842 ubiquitin-protein transferase activity; GO:0005488 binding; GO:0008270 zinc ion binding; GO:0016740 transferase activity; GO:0019787 ubiquitin-like protein transferase activity; GO:0043021 ribonucleoprotein complex binding; GO:0043022 ribosome binding; GO:0043167 ion binding; GO:0043169 cation bindi…				O	KOG2231	Predicted E3 ubiquitin ligase
Q92610	787	K	0.6378	0.00313358	Down	Zinc finger protein 592 OS=Homo sapiens OX=9606 GN=ZNF592 PE=1 SV=2	ZNF592	0.999265	SAYFQTHVK(GG)ENC(Carbamidomethyl)LHYAR	8026.58	9391.48	8594.9	5432.13	6727.99	5131.27	1.20606	1.28686	1.18239	0.755106	0.883442	0.705566	nucleus	K19325			GO:0006355 regulation of transcription, DNA-templated; GO:0006357 regulation of transcription by RNA polymerase II; GO:0009889 regulation of biosynthetic process; GO:0010468 regulation of gene expression; GO:0010556 regulation of macromolecule biosynthetic process; GO:0019219 regulation of nucleobase-containing compound metabolic process; GO:0019222 regulation of metabolic process; GO:0031323 reg…		GO:0000981 DNA-binding transcription factor activity, RNA polymerase II-specific; GO:0003700 DNA-binding transcription factor activity; GO:0140110 transcription regulator activity;	PF00096; PF16622	PF00096 Zinc finger, C2H2 type; PF16622 zinc-finger C2H2-type		R	KOG1721	FOG: Zn-finger			Transcription factor
O60765	436	K	2.20826	0.0259299	Up	Zinc finger protein 354A OS=Homo sapiens OX=9606 GN=ZNF354A PE=1 SV=2	ZNF354A	0.994037	IIHTGEK(GG)FYNC(Carbamidomethyl)NEC(Carbamidomethyl)GK	996.949		702.839	1832.81		1379.56	0.680733		0.564162	1.25165		1.4974	nucleus	K09228	KRAB; KRAB domain-containing zinc finger protein	hsa05168 Herpes simplex virus 1 infection	GO:0000122 negative regulation of transcription by RNA polymerase II; GO:0001101 response to acid chemical; GO:0001655 urogenital system development; GO:0001666 response to hypoxia; GO:0001822 kidney development; GO:0003008 system process; GO:0006355 regulation of transcription, DNA-templated; GO:0006357 regulation of transcription by RNA polymerase II; GO:0006950 response to stress; GO:0006996 o…	GO:0005622 intracellular anatomical structure; GO:0005634 nucleus; GO:0005730 nucleolus; GO:0005737 cytoplasm; GO:0005829 cytosol; GO:0031974 membrane-enclosed lumen; GO:0031981 nuclear lumen; GO:0043226 organelle; GO:0043227 membrane-bounded organelle; GO:0043228 non-membrane-bounded organelle; GO:0043229 intracellular organelle; GO:0043231 intracellular membrane-bounded organelle; GO:0043232 in…	GO:0000981 DNA-binding transcription factor activity, RNA polymerase II-specific; GO:0003700 DNA-binding transcription factor activity; GO:0140110 transcription regulator activity;	PF00096	PF00096 Zinc finger, C2H2 type		R	KOG1721	FOG: Zn-finger			Transcription factor	R-HSA-212436 Generic Transcription Pathway;R-HSA-73857 RNA Polymerase II Transcription;R-HSA-74160 Gene expression (Transcription)	https://reactome.org/PathwayBrowser/#/R-HSA-212436;https://reactome.org/PathwayBrowser/#/R-HSA-73857;https://reactome.org/PathwayBrowser/#/R-HSA-74160
Q9H4Z2	521	K	0.581815	0.0445505	Down	Zinc finger protein 335 OS=Homo sapiens OX=9606 GN=ZNF335 PE=1 SV=1	ZNF335	0.999374	EHMFNHVGSK(GG)PYK	20990.2	16938.6	10588.9	9271.89	9144.12	6679.06	1.48282	1.33889	0.884659	0.753049	0.805607	0.597764	nucleus	K24371			GO:0000902 cell morphogenesis; GO:0001701 in utero embryonic development; GO:0002052 positive regulation of neuroblast proliferation; GO:0002682 regulation of immune system process; GO:0002684 positive regulation of immune system process; GO:0002694 regulation of leukocyte activation; GO:0002696 positive regulation of leukocyte activation; GO:0006325 chromatin organization; GO:0006355 regulation …	GO:0005622 intracellular anatomical structure; GO:0005634 nucleus; GO:0005654 nucleoplasm; GO:0031974 membrane-enclosed lumen; GO:0031981 nuclear lumen; GO:0043226 organelle; GO:0043227 membrane-bounded organelle; GO:0043229 intracellular organelle; GO:0043231 intracellular membrane-bounded organelle; GO:0043233 organelle lumen; GO:0070013 intracellular organelle lumen;	GO:0000976 transcription cis-regulatory region binding; GO:0000977 RNA polymerase II transcription regulatory region sequence-specific DNA binding; GO:0000978 RNA polymerase II cis-regulatory region sequence-specific DNA binding; GO:0000981 DNA-binding transcription factor activity, RNA polymerase II-specific; GO:0000987 cis-regulatory region sequence-specific DNA binding; GO:0001067 transcriptio…	PF13894; PF13909	PF13894 C2H2-type zinc finger; PF13909 C2H2-type zinc-finger domain		R	KOG1721	FOG: Zn-finger			Transcription factor	R-HSA-1266738 Developmental Biology;R-HSA-5617472 Activation of anterior HOX genes in hindbrain development during early embryogenesis;R-HSA-5619507 Activation of HOX genes during differentiation	https://reactome.org/PathwayBrowser/#/R-HSA-1266738;https://reactome.org/PathwayBrowser/#/R-HSA-5617472;https://reactome.org/PathwayBrowser/#/R-HSA-5619507
Q9Y3S2	113	K	1.67943	3.07683e-05	Up	Zinc finger protein 330 OS=Homo sapiens OX=9606 GN=ZNF330 PE=1 SV=1	ZNF330	0.99981	K(GG)C(Carbamidomethyl)LSTHAC(Carbamidomethyl)AC(Carbamidomethyl)PLTDAEC(Carbamidomethyl)VEC(Carbamidomethyl)ER	264718	278386	277648	399546	357901	396159	0.765711	0.75547	0.769485	1.33763	1.2305	1.27888	nucleus				GO:0002164 larval development; GO:0002376 immune system process; GO:0002520 immune system development; GO:0007275 multicellular organism development; GO:0009791 post-embryonic development; GO:0030097 hemopoiesis; GO:0032501 multicellular organismal process; GO:0032502 developmental process; GO:0035166 post-embryonic hemopoiesis; GO:0035167 larval lymph gland hemopoiesis; GO:0048513 animal organ d…	GO:0000775 chromosome, centromeric region; GO:0005622 intracellular anatomical structure; GO:0005634 nucleus; GO:0005694 chromosome; GO:0005730 nucleolus; GO:0030496 midbody; GO:0031974 membrane-enclosed lumen; GO:0031981 nuclear lumen; GO:0043226 organelle; GO:0043227 membrane-bounded organelle; GO:0043228 non-membrane-bounded organelle; GO:0043229 intracellular organelle; GO:0043231 intracellul…	GO:0005488 binding; GO:0043167 ion binding; GO:0043169 cation binding; GO:0046872 metal ion binding;
O75467	268	K	0.409136	0.0430647	Down	Zinc finger protein 324A OS=Homo sapiens OX=9606 GN=ZNF324 PE=2 SV=1	ZNF324	0.997016	VFVK(GG)SSDLLK	4943.5	3109.97	5284.08	2300.71	878.739	2207.05	1.41993	1.07064	1.7268	0.715363	0.295602	0.714515	nucleus	K09228	KRAB; KRAB domain-containing zinc finger protein	hsa05168 Herpes simplex virus 1 infection	GO:0006355 regulation of transcription, DNA-templated; GO:0006357 regulation of transcription by RNA polymerase II; GO:0009889 regulation of biosynthetic process; GO:0010468 regulation of gene expression; GO:0010556 regulation of macromolecule biosynthetic process; GO:0019219 regulation of nucleobase-containing compound metabolic process; GO:0019222 regulation of metabolic process; GO:0031323 reg…		GO:0000981 DNA-binding transcription factor activity, RNA polymerase II-specific; GO:0003700 DNA-binding transcription factor activity; GO:0140110 transcription regulator activity;	PF00096	PF00096 Zinc finger, C2H2 type	PF00096 Zinc finger, C2H2 type	R	KOG1721	FOG: Zn-finger			Transcription factor	R-HSA-212436 Generic Transcription Pathway;R-HSA-73857 RNA Polymerase II Transcription;R-HSA-74160 Gene expression (Transcription)	https://reactome.org/PathwayBrowser/#/R-HSA-212436;https://reactome.org/PathwayBrowser/#/R-HSA-73857;https://reactome.org/PathwayBrowser/#/R-HSA-74160
Q8ND82	723	K	3.26698	0.0264976	Up	Zinc finger protein 280C OS=Homo sapiens OX=9606 GN=ZNF280C PE=1 SV=1	ZNF280C	1	THTC(Carbamidomethyl)QVIIENVSK(GG)STSTSEPTTGC(Carbamidomethyl)SLK	5012.8	1866.11	1538.62	9525.81	10937.6	7568.39	0.811526	0.334522	0.2508	1.55648	1.84392	1.16307	nucleus				GO:0006355 regulation of transcription, DNA-templated; GO:0006357 regulation of transcription by RNA polymerase II; GO:0009889 regulation of biosynthetic process; GO:0010468 regulation of gene expression; GO:0010556 regulation of macromolecule biosynthetic process; GO:0019219 regulation of nucleobase-containing compound metabolic process; GO:0019222 regulation of metabolic process; GO:0031323 reg…		GO:0000981 DNA-binding transcription factor activity, RNA polymerase II-specific; GO:0003700 DNA-binding transcription factor activity; GO:0140110 transcription regulator activity;	PF13836	PF13836 Domain of unknown function (DUF4195)		R	KOG1721	FOG: Zn-finger			Transcription factor
O75362	921	K	0.474559	0.0180244	Down	Zinc finger protein 217 OS=Homo sapiens OX=9606 GN=ZNF217 PE=1 SV=1	ZNF217	0.999616	LK(GG)SSVVALDVDQPGANYR	15828.9	15640.5	10039.6	7002.76	5896.23	9477.11	1.61902	1.50651	1.03309	0.681093	0.503064	0.789359	nucleus				GO:0000122 negative regulation of transcription by RNA polymerase II; GO:0006139 nucleobase-containing compound metabolic process; GO:0006351 transcription, DNA-templated; GO:0006355 regulation of transcription, DNA-templated; GO:0006357 regulation of transcription by RNA polymerase II; GO:0006725 cellular aromatic compound metabolic process; GO:0006807 nitrogen compound metabolic process; GO:000…	GO:0000118 histone deacetylase complex; GO:0005622 intracellular anatomical structure; GO:0005634 nucleus; GO:0005654 nucleoplasm; GO:0005737 cytoplasm; GO:0005739 mitochondrion; GO:0016604 nuclear body; GO:0016607 nuclear speck; GO:0031974 membrane-enclosed lumen; GO:0031981 nuclear lumen; GO:0032991 protein-containing complex; GO:0043226 organelle; GO:0043227 membrane-bounded organelle; GO:0043…	GO:0000976 transcription cis-regulatory region binding; GO:0000977 RNA polymerase II transcription regulatory region sequence-specific DNA binding; GO:0000978 RNA polymerase II cis-regulatory region sequence-specific DNA binding; GO:0000981 DNA-binding transcription factor activity, RNA polymerase II-specific; GO:0000987 cis-regulatory region sequence-specific DNA binding; GO:0001067 transcriptio…	PF00096	PF00096 Zinc finger, C2H2 type		R	KOG1721	FOG: Zn-finger			Transcription factor	R-HSA-162582 Signal Transduction;R-HSA-8939211 ESR-mediated signaling;R-HSA-9006931 Signaling by Nuclear Receptors;R-HSA-9018519 Estrogen-dependent gene expression	https://reactome.org/PathwayBrowser/#/R-HSA-162582;https://reactome.org/PathwayBrowser/#/R-HSA-8939211;https://reactome.org/PathwayBrowser/#/R-HSA-9006931;https://reactome.org/PathwayBrowser/#/R-HSA-9018519
Q9H2Y7	1701	K	0.53858	0.00565304	Down	Zinc finger protein 106 OS=Homo sapiens OX=9606 GN=ZNF106 PE=1 SV=1	ZNF106	0.999611	TLEGHSK(GG)TILC(Carbamidomethyl)MK	13732.7	11898.7	14546.2	7664.01	8044.95	5880.43	1.30498	1.23182	1.36462	0.757041	0.791037	0.553144	nucleus	K24691			GO:0000209 protein polyubiquitination; GO:0006464 cellular protein modification process; GO:0006508 proteolysis; GO:0006511 ubiquitin-dependent protein catabolic process; GO:0006807 nitrogen compound metabolic process; GO:0007154 cell communication; GO:0007165 signal transduction; GO:0007166 cell surface receptor signaling pathway; GO:0007167 enzyme linked receptor protein signaling pathway; GO:0…	GO:0005622 intracellular anatomical structure; GO:0005634 nucleus; GO:0005737 cytoplasm; GO:0005829 cytosol; GO:0016020 membrane; GO:0043226 organelle; GO:0043227 membrane-bounded organelle; GO:0043229 intracellular organelle; GO:0043231 intracellular membrane-bounded organelle;	GO:0001515 opioid peptide activity; GO:0005102 signaling receptor binding; GO:0005488 binding; GO:0005515 protein binding; GO:0017124 SH3 domain binding; GO:0019904 protein domain specific binding; GO:0030545 signaling receptor regulator activity; GO:0032182 ubiquitin-like protein binding; GO:0043130 ubiquitin binding; GO:0048018 receptor ligand activity; GO:0098772 molecular function regulator;				R	KOG1721	FOG: Zn-finger
Q14202	1095	K	0.59802	0.0456458	Down	Zinc finger MYM-type protein 3 OS=Homo sapiens OX=9606 GN=ZMYM3 PE=1 SV=2	ZMYM3	0.998227	FGPK(GG)PMR	12340.5	7392.68	10676.9	6713.6	5833.49	8464.26	1.53761	0.952271	1.32766	0.733412	0.636166	0.913388	cytoplasm	K24675			GO:0006355 regulation of transcription, DNA-templated; GO:0006357 regulation of transcription by RNA polymerase II; GO:0006464 cellular protein modification process; GO:0006468 protein phosphorylation; GO:0006793 phosphorus metabolic process; GO:0006796 phosphate-containing compound metabolic process; GO:0006807 nitrogen compound metabolic process; GO:0006996 organelle organization; GO:0007010 cy…	GO:0005622 intracellular anatomical structure; GO:0005634 nucleus; GO:0005654 nucleoplasm; GO:0005737 cytoplasm; GO:0005829 cytosol; GO:0016604 nuclear body; GO:0016605 PML body; GO:0031974 membrane-enclosed lumen; GO:0031981 nuclear lumen; GO:0043226 organelle; GO:0043227 membrane-bounded organelle; GO:0043229 intracellular organelle; GO:0043231 intracellular membrane-bounded organelle; GO:00432…	GO:0000981 DNA-binding transcription factor activity, RNA polymerase II-specific; GO:0003676 nucleic acid binding; GO:0003677 DNA binding; GO:0003700 DNA-binding transcription factor activity; GO:0003824 catalytic activity; GO:0004672 protein kinase activity; GO:0004713 protein tyrosine kinase activity; GO:0005488 binding; GO:0005515 protein binding; GO:0008270 zinc ion binding; GO:0016301 kinase…	PF06467	PF06467 MYM-type Zinc finger with FCS sequence motif					WP5094 OREXIN RECEPTOR PATHWAY	http://www.wikipathways.org/instance/WP5094_r120665	Transcription factor
Q14202	1306	K	0.405793	0.0348635	Down	Zinc finger MYM-type protein 3 OS=Homo sapiens OX=9606 GN=ZMYM3 PE=1 SV=2	ZMYM3	0.997327	FYEFYLSK(GG)C(Carbamidomethyl)PESLR	2154.13		2609.56	1517.14	990.837	807.14	1.42364		1.72118	0.879091	0.573139	0.461988	cytoplasm	K24675			GO:0006355 regulation of transcription, DNA-templated; GO:0006357 regulation of transcription by RNA polymerase II; GO:0006464 cellular protein modification process; GO:0006468 protein phosphorylation; GO:0006793 phosphorus metabolic process; GO:0006796 phosphate-containing compound metabolic process; GO:0006807 nitrogen compound metabolic process; GO:0006996 organelle organization; GO:0007010 cy…	GO:0005622 intracellular anatomical structure; GO:0005634 nucleus; GO:0005654 nucleoplasm; GO:0005737 cytoplasm; GO:0005829 cytosol; GO:0016604 nuclear body; GO:0016605 PML body; GO:0031974 membrane-enclosed lumen; GO:0031981 nuclear lumen; GO:0043226 organelle; GO:0043227 membrane-bounded organelle; GO:0043229 intracellular organelle; GO:0043231 intracellular membrane-bounded organelle; GO:00432…	GO:0000981 DNA-binding transcription factor activity, RNA polymerase II-specific; GO:0003676 nucleic acid binding; GO:0003677 DNA binding; GO:0003700 DNA-binding transcription factor activity; GO:0003824 catalytic activity; GO:0004672 protein kinase activity; GO:0004713 protein tyrosine kinase activity; GO:0005488 binding; GO:0005515 protein binding; GO:0008270 zinc ion binding; GO:0016301 kinase…	PF06467	PF06467 MYM-type Zinc finger with FCS sequence motif					WP5094 OREXIN RECEPTOR PATHWAY	http://www.wikipathways.org/instance/WP5094_r120665	Transcription factor
Q9UBW7	713	K	1.98596	0.0320016	Up	Zinc finger MYM-type protein 2 OS=Homo sapiens OX=9606 GN=ZMYM2 PE=1 SV=1	ZMYM2	0.950328	LLYK(GG)QDFAR	2036.13		1799.53	4347.78	3233.24	4239.65	0.676568		0.592194	1.50137	0.963639	1.31456	cytoplasm	K24675			GO:0006355 regulation of transcription, DNA-templated; GO:0006357 regulation of transcription by RNA polymerase II; GO:0006464 cellular protein modification process; GO:0006468 protein phosphorylation; GO:0006793 phosphorus metabolic process; GO:0006796 phosphate-containing compound metabolic process; GO:0006807 nitrogen compound metabolic process; GO:0006996 organelle organization; GO:0007010 cy…	GO:0005622 intracellular anatomical structure; GO:0005634 nucleus; GO:0005654 nucleoplasm; GO:0005737 cytoplasm; GO:0005829 cytosol; GO:0016604 nuclear body; GO:0016605 PML body; GO:0031974 membrane-enclosed lumen; GO:0031981 nuclear lumen; GO:0043226 organelle; GO:0043227 membrane-bounded organelle; GO:0043229 intracellular organelle; GO:0043231 intracellular membrane-bounded organelle; GO:00432…	GO:0000981 DNA-binding transcription factor activity, RNA polymerase II-specific; GO:0003676 nucleic acid binding; GO:0003677 DNA binding; GO:0003700 DNA-binding transcription factor activity; GO:0003824 catalytic activity; GO:0004672 protein kinase activity; GO:0004713 protein tyrosine kinase activity; GO:0005488 binding; GO:0005515 protein binding; GO:0008270 zinc ion binding; GO:0016301 kinase…	PF06467	PF06467 MYM-type Zinc finger with FCS sequence motif							Transcription factor	R-HSA-1226099 Signaling by FGFR in disease;R-HSA-1643685 Disease;R-HSA-1839117 Signaling by cytosolic FGFR1 fusion mutants;R-HSA-1839124 FGFR1 mutant receptor activation;R-HSA-5655302 Signaling by FGFR1 in disease;R-HSA-5663202 Diseases of signal transduction by growth factor receptors and second messengers;R-HSA-9682385 FLT3 signaling in disease;R-HSA-9703465 Signaling by FLT3 fusion proteins	https://reactome.org/PathwayBrowser/#/R-HSA-1226099;https://reactome.org/PathwayBrowser/#/R-HSA-1643685;https://reactome.org/PathwayBrowser/#/R-HSA-1839117;https://reactome.org/PathwayBrowser/#/R-HSA-1839124;https://reactome.org/PathwayBrowser/#/R-HSA-5655302;https://reactome.org/PathwayBrowser/#/R-HSA-5663202;https://reactome.org/PathwayBrowser/#/R-HSA-9682385;https://reactome.org/PathwayBrowser…
P0DTL6	78	K	1.69404	0.0422832	Up	Zinc finger TRAF-type-containing protein 1 OS=Homo sapiens OX=9606 GN=ZFTRAF1 PE=2 SV=1	ZFTRAF1	0.996046	QLQLQEAAGDPDAPPK(GG)K	5488.1	7210.57	5732.73	12006.2	8787.27	12937.2	0.629878	0.909644	0.678101	1.35038	0.93838	1.46798	cytoplasm					GO:0005622 intracellular anatomical structure; GO:0005634 nucleus; GO:0005635 nuclear envelope; GO:0005654 nucleoplasm; GO:0005737 cytoplasm; GO:0012505 endomembrane system; GO:0031967 organelle envelope; GO:0031974 membrane-enclosed lumen; GO:0031975 envelope; GO:0031981 nuclear lumen; GO:0043226 organelle; GO:0043227 membrane-bounded organelle; GO:0043229 intracellular organelle; GO:0043231 int…					R	KOG3002	Zn finger protein
O60315	624	K	0.442341	0.0454646	Down	Zinc finger E-box-binding homeobox 2 OS=Homo sapiens OX=9606 GN=ZEB2 PE=1 SV=1	ZEB2	0.996384	AVLQPHENIVPNK(GG)AGVFVDNK	17231.6	12997.2	11464.1	4035.06	7504.38	10086.9	1.80192	1.35723	1.14011	0.354066	0.661152	0.886525	nucleus	K23560	ZEB2; zinc finger homeobox protein 2	hsa05206 MicroRNAs in cancer	GO:0000003 reproduction; GO:0000122 negative regulation of transcription by RNA polymerase II; GO:0000902 cell morphogenesis; GO:0000904 cell morphogenesis involved in differentiation; GO:0001558 regulation of cell growth; GO:0001655 urogenital system development; GO:0001667 ameboidal-type cell migration; GO:0001700 embryonic development via the syncytial blastoderm; GO:0001755 neural crest cell …	GO:0000228 nuclear chromosome; GO:0000785 chromatin; GO:0005622 intracellular anatomical structure; GO:0005634 nucleus; GO:0005654 nucleoplasm; GO:0005694 chromosome; GO:0005730 nucleolus; GO:0005737 cytoplasm; GO:0005829 cytosol; GO:0031974 membrane-enclosed lumen; GO:0031981 nuclear lumen; GO:0043226 organelle; GO:0043227 membrane-bounded organelle; GO:0043228 non-membrane-bounded organelle; GO…	GO:0000976 transcription cis-regulatory region binding; GO:0000977 RNA polymerase II transcription regulatory region sequence-specific DNA binding; GO:0000978 RNA polymerase II cis-regulatory region sequence-specific DNA binding; GO:0000981 DNA-binding transcription factor activity, RNA polymerase II-specific; GO:0000987 cis-regulatory region sequence-specific DNA binding; GO:0001067 transcriptio…	PF05605; PF00096; PF12874	PF05605 Drought induced 19 protein (Di19), zinc-binding; PF00096 Zinc finger, C2H2 type; PF12874 Zinc-finger of C2H2 type		K	KOG3623	Homeobox transcription factor SIP1	WP5097 CCL18 SIGNALING PATHWAY;WP4239 EPITHELIAL TO MESENCHYMAL TRANSITION IN COLORECTAL CANCER;WP2813 MAMMARY GLAND DEVELOPMENT PATHWAY EMBRYONIC DEVELOPMENT STAGE 1 OF 4;WP560 TGFBETA RECEPTOR SIGNALING;WP4816 TGFBETA RECEPTOR SIGNALING IN SKELETAL DYSPLASIAS;WP366 TGFBETA SIGNALING PATHWAY	http://www.wikipathways.org/instance/WP5097_r119075;http://www.wikipathways.org/instance/WP4239_r118997;http://www.wikipathways.org/instance/WP2813_r102405;http://www.wikipathways.org/instance/WP560_r117838;http://www.wikipathways.org/instance/WP4816_r116440;http://www.wikipathways.org/instance/WP366_r120697	Transcription factor
O60315	834	K	0.577807	0.0241929	Down	Zinc finger E-box-binding homeobox 2 OS=Homo sapiens OX=9606 GN=ZEB2 PE=1 SV=1	ZEB2	0.999436	SIIATK(GG)NK	24874.8	25483.4	19471.6	12447.2	16325.8	18534.2	1.40609	1.43847	1.04677	0.590401	0.777503	0.880536	nucleus	K23560	ZEB2; zinc finger homeobox protein 2	hsa05206 MicroRNAs in cancer	GO:0000003 reproduction; GO:0000122 negative regulation of transcription by RNA polymerase II; GO:0000902 cell morphogenesis; GO:0000904 cell morphogenesis involved in differentiation; GO:0001558 regulation of cell growth; GO:0001655 urogenital system development; GO:0001667 ameboidal-type cell migration; GO:0001700 embryonic development via the syncytial blastoderm; GO:0001755 neural crest cell …	GO:0000228 nuclear chromosome; GO:0000785 chromatin; GO:0005622 intracellular anatomical structure; GO:0005634 nucleus; GO:0005654 nucleoplasm; GO:0005694 chromosome; GO:0005730 nucleolus; GO:0005737 cytoplasm; GO:0005829 cytosol; GO:0031974 membrane-enclosed lumen; GO:0031981 nuclear lumen; GO:0043226 organelle; GO:0043227 membrane-bounded organelle; GO:0043228 non-membrane-bounded organelle; GO…	GO:0000976 transcription cis-regulatory region binding; GO:0000977 RNA polymerase II transcription regulatory region sequence-specific DNA binding; GO:0000978 RNA polymerase II cis-regulatory region sequence-specific DNA binding; GO:0000981 DNA-binding transcription factor activity, RNA polymerase II-specific; GO:0000987 cis-regulatory region sequence-specific DNA binding; GO:0001067 transcriptio…	PF05605; PF00096; PF12874	PF05605 Drought induced 19 protein (Di19), zinc-binding; PF00096 Zinc finger, C2H2 type; PF12874 Zinc-finger of C2H2 type		K	KOG3623	Homeobox transcription factor SIP1	WP5097 CCL18 SIGNALING PATHWAY;WP4239 EPITHELIAL TO MESENCHYMAL TRANSITION IN COLORECTAL CANCER;WP2813 MAMMARY GLAND DEVELOPMENT PATHWAY EMBRYONIC DEVELOPMENT STAGE 1 OF 4;WP560 TGFBETA RECEPTOR SIGNALING;WP4816 TGFBETA RECEPTOR SIGNALING IN SKELETAL DYSPLASIAS;WP366 TGFBETA SIGNALING PATHWAY	http://www.wikipathways.org/instance/WP5097_r119075;http://www.wikipathways.org/instance/WP4239_r118997;http://www.wikipathways.org/instance/WP2813_r102405;http://www.wikipathways.org/instance/WP560_r117838;http://www.wikipathways.org/instance/WP4816_r116440;http://www.wikipathways.org/instance/WP366_r120697	Transcription factor
O60315	605	K	0.659068	0.00680722	Down	Zinc finger E-box-binding homeobox 2 OS=Homo sapiens OX=9606 GN=ZEB2 PE=1 SV=1	ZEB2	0.999544	YLC(Carbamidomethyl)K(GG)MNEEIK	18400.9	19558	21134.7	14710.2	13336.8	17450.7	1.16491	1.23643	1.27246	0.781435	0.711341	0.928506	nucleus	K23560	ZEB2; zinc finger homeobox protein 2	hsa05206 MicroRNAs in cancer	GO:0000003 reproduction; GO:0000122 negative regulation of transcription by RNA polymerase II; GO:0000902 cell morphogenesis; GO:0000904 cell morphogenesis involved in differentiation; GO:0001558 regulation of cell growth; GO:0001655 urogenital system development; GO:0001667 ameboidal-type cell migration; GO:0001700 embryonic development via the syncytial blastoderm; GO:0001755 neural crest cell …	GO:0000228 nuclear chromosome; GO:0000785 chromatin; GO:0005622 intracellular anatomical structure; GO:0005634 nucleus; GO:0005654 nucleoplasm; GO:0005694 chromosome; GO:0005730 nucleolus; GO:0005737 cytoplasm; GO:0005829 cytosol; GO:0031974 membrane-enclosed lumen; GO:0031981 nuclear lumen; GO:0043226 organelle; GO:0043227 membrane-bounded organelle; GO:0043228 non-membrane-bounded organelle; GO…	GO:0000976 transcription cis-regulatory region binding; GO:0000977 RNA polymerase II transcription regulatory region sequence-specific DNA binding; GO:0000978 RNA polymerase II cis-regulatory region sequence-specific DNA binding; GO:0000981 DNA-binding transcription factor activity, RNA polymerase II-specific; GO:0000987 cis-regulatory region sequence-specific DNA binding; GO:0001067 transcriptio…	PF05605; PF00096; PF12874	PF05605 Drought induced 19 protein (Di19), zinc-binding; PF00096 Zinc finger, C2H2 type; PF12874 Zinc-finger of C2H2 type		K	KOG3623	Homeobox transcription factor SIP1	WP5097 CCL18 SIGNALING PATHWAY;WP4239 EPITHELIAL TO MESENCHYMAL TRANSITION IN COLORECTAL CANCER;WP2813 MAMMARY GLAND DEVELOPMENT PATHWAY EMBRYONIC DEVELOPMENT STAGE 1 OF 4;WP560 TGFBETA RECEPTOR SIGNALING;WP4816 TGFBETA RECEPTOR SIGNALING IN SKELETAL DYSPLASIAS;WP366 TGFBETA SIGNALING PATHWAY	http://www.wikipathways.org/instance/WP5097_r119075;http://www.wikipathways.org/instance/WP4239_r118997;http://www.wikipathways.org/instance/WP2813_r102405;http://www.wikipathways.org/instance/WP560_r117838;http://www.wikipathways.org/instance/WP4816_r116440;http://www.wikipathways.org/instance/WP366_r120697	Transcription factor
Q9C0B5	457	K	2.17732	0.0229823	Up	Palmitoyltransferase ZDHHC5 OS=Homo sapiens OX=9606 GN=ZDHHC5 PE=1 SV=2	ZDHHC5	0.997937	SEGTTSTSYK(GG)SLANQTR	2148.89	2866.58	4623.86	5970.57	7632.81	6151.58	0.424933	0.584444	0.896403	1.2703	1.59283	1.28637	plasma membrane	K20030			GO:0006464 cellular protein modification process; GO:0006497 protein lipidation; GO:0006807 nitrogen compound metabolic process; GO:0008152 metabolic process; GO:0009058 biosynthetic process; GO:0009059 macromolecule biosynthetic process; GO:0009987 cellular process; GO:0016043 cellular component organization; GO:0018345 protein palmitoylation; GO:0019538 protein metabolic process; GO:0022607 cel…	GO:0005622 intracellular anatomical structure; GO:0005737 cytoplasm; GO:0005794 Golgi apparatus; GO:0005829 cytosol; GO:0005886 plasma membrane; GO:0012505 endomembrane system; GO:0016020 membrane; GO:0030425 dendrite; GO:0036477 somatodendritic compartment; GO:0042995 cell projection; GO:0043005 neuron projection; GO:0043226 organelle; GO:0043227 membrane-bounded organelle; GO:0043229 intracellu…	GO:0003824 catalytic activity; GO:0016409 palmitoyltransferase activity; GO:0016417 S-acyltransferase activity; GO:0016740 transferase activity; GO:0016746 acyltransferase activity; GO:0016747 acyltransferase activity, transferring groups other than amino-acyl groups; GO:0019706 protein-cysteine S-palmitoyltransferase activity; GO:0019707 protein-cysteine S-acyltransferase activity; GO:0140096 ca…				R	KOG1311	DHHC-type Zn-finger proteins				R-HSA-1643685 Disease;R-HSA-5663205 Infectious disease;R-HSA-9679506 SARS-CoV Infections;R-HSA-9694516 SARS-CoV-2 Infection;R-HSA-9694548 Maturation of spike protein;R-HSA-9694635 Translation of Structural Proteins;R-HSA-9772573 Late SARS-CoV-2 Infection Events	https://reactome.org/PathwayBrowser/#/R-HSA-1643685;https://reactome.org/PathwayBrowser/#/R-HSA-5663205;https://reactome.org/PathwayBrowser/#/R-HSA-9679506;https://reactome.org/PathwayBrowser/#/R-HSA-9694516;https://reactome.org/PathwayBrowser/#/R-HSA-9694548;https://reactome.org/PathwayBrowser/#/R-HSA-9694635;https://reactome.org/PathwayBrowser/#/R-HSA-9772573
Q7Z2W4	726	K	1.83016	0.0266856	Up	Zinc finger CCCH-type antiviral protein 1 OS=Homo sapiens OX=9606 GN=ZC3HAV1 PE=1 SV=3	ZC3HAV1	0.997234	PQEDFC(Carbamidomethyl)FLSSK(GG)K	3868.5	3610.73	5026.68	9003.17	7230.96		0.696364	0.64991	0.902491	1.5107	1.23303		cytoplasm	K15259			GO:0001817 regulation of cytokine production; GO:0001819 positive regulation of cytokine production; GO:0002682 regulation of immune system process; GO:0002684 positive regulation of immune system process; GO:0002697 regulation of immune effector process; GO:0002699 positive regulation of immune effector process; GO:0002831 regulation of response to biotic stimulus; GO:0002833 positive regulation…	GO:0000323 lytic vacuole; GO:0005622 intracellular anatomical structure; GO:0005634 nucleus; GO:0005737 cytoplasm; GO:0005764 lysosome; GO:0005768 endosome; GO:0005770 late endosome; GO:0005773 vacuole; GO:0005829 cytosol; GO:0012505 endomembrane system; GO:0031410 cytoplasmic vesicle; GO:0031982 vesicle; GO:0043226 organelle; GO:0043227 membrane-bounded organelle; GO:0043229 intracellular organe…	GO:0005488 binding; GO:0005515 protein binding; GO:0017151 DEAD/H-box RNA helicase binding; GO:0019899 enzyme binding; GO:0042802 identical protein binding;	PF18606; PF18633	PF18606 Zap helix turn helix N-terminal domain; PF18633 Zinc-finger antiviral protein (ZAP) zinc finger domain 3								R-HSA-1643685 Disease;R-HSA-5663202 Diseases of signal transduction by growth factor receptors and second messengers;R-HSA-6802952 Signaling by BRAF and RAF1 fusions;R-HSA-6802957 Oncogenic MAPK signaling	https://reactome.org/PathwayBrowser/#/R-HSA-1643685;https://reactome.org/PathwayBrowser/#/R-HSA-5663202;https://reactome.org/PathwayBrowser/#/R-HSA-6802952;https://reactome.org/PathwayBrowser/#/R-HSA-6802957
Q96K80	208	K	1.53864	0.0428922	Up	Zinc finger CCCH domain-containing protein 10 OS=Homo sapiens OX=9606 GN=ZC3H10 PE=1 SV=1	ZC3H10	0.999591	GFEDHEPGPK(GG)R	8352.03	9713.64	7166.85	16621.2	11982.5	13228.7	0.779152	0.865792	0.715301	1.50782	1.16503	0.958719	nucleus				GO:0009892 negative regulation of metabolic process; GO:0009893 positive regulation of metabolic process; GO:0010468 regulation of gene expression; GO:0010604 positive regulation of macromolecule metabolic process; GO:0010605 negative regulation of macromolecule metabolic process; GO:0010608 posttranscriptional regulation of gene expression; GO:0010628 positive regulation of gene expression; GO:0…		GO:0003676 nucleic acid binding; GO:0003723 RNA binding; GO:0005488 binding; GO:0035198 miRNA binding; GO:0061980 regulatory RNA binding; GO:0097159 organic cyclic compound binding; GO:1901363 heterocyclic compound binding;	PF14608	PF14608 RNA-binding, Nab2-type zinc finger		K	KOG2494	C3H1-type Zn-finger protein
Q96GY0	313	K	2.55259	0.0319446	Up	Zinc finger C2HC domain-containing protein 1A OS=Homo sapiens OX=9606 GN=ZC2HC1A PE=1 SV=2	ZC2HC1A	0.997206	YPVEWAK(GG)FC(Carbamidomethyl)C(Carbamidomethyl)EC(Carbamidomethyl)GIR	3251.14	3768.86	3354.05	10551.3	10440.8	9951.19	0.388206	0.977294	0.409512	1.35565	1.83409	1.34115	nucleus							PF13913	PF13913 zinc-finger of a C2HC-type		S	KOG3940	Uncharacterized conserved protein
Q96C00	461	K	0.536119	0.00534692	Down	Zinc finger and BTB domain-containing protein 9 OS=Homo sapiens OX=9606 GN=ZBTB9 PE=1 SV=1	ZBTB9	1	DLC(Carbamidomethyl)K(GG)GQGWATAHWTYK	19058.8	18294.6	20089.8	12814.7	11922.7	12079.1	1.19085	1.20803	1.64941	0.773248	0.697098	0.70002	nucleus	K10496						PF00651	PF00651 BTB/POZ domain		R	KOG1721	FOG: Zn-finger
Q9Y2K1	577	K	0.636377	0.0125798	Down	Zinc finger and BTB domain-containing protein 1 OS=Homo sapiens OX=9606 GN=ZBTB1 PE=1 SV=3	ZBTB1	0.998343	K(GG)HFC(Carbamidomethyl)NLC(Carbamidomethyl)GK	14732.2	12395.2	10990.7	10850.5	9370.29	8670.15	1.4142	1.28005	1.04426	0.877004	0.765965	0.736136	nucleus	K10488			GO:0000122 negative regulation of transcription by RNA polymerase II; GO:0000731 DNA synthesis involved in DNA repair; GO:0001775 cell activation; GO:0002376 immune system process; GO:0002520 immune system development; GO:0002521 leukocyte differentiation; GO:0002682 regulation of immune system process; GO:0002684 positive regulation of immune system process; GO:0002694 regulation of leukocyte ac…	GO:0005622 intracellular anatomical structure; GO:0005634 nucleus; GO:0005635 nuclear envelope; GO:0005654 nucleoplasm; GO:0012505 endomembrane system; GO:0016020 membrane; GO:0016604 nuclear body; GO:0031090 organelle membrane; GO:0031965 nuclear membrane; GO:0031967 organelle envelope; GO:0031974 membrane-enclosed lumen; GO:0031975 envelope; GO:0031981 nuclear lumen; GO:0043226 organelle; GO:00…	GO:0000981 DNA-binding transcription factor activity, RNA polymerase II-specific; GO:0003700 DNA-binding transcription factor activity; GO:0005488 binding; GO:0005515 protein binding; GO:0031593 polyubiquitin modification-dependent protein binding; GO:0042802 identical protein binding; GO:0042803 protein homodimerization activity; GO:0046982 protein heterodimerization activity; GO:0046983 protein…	PF00651	PF00651 BTB/POZ domain		R	KOG1721	FOG: Zn-finger			Transcription factor
Q9H869	300	K	0.279911	0.017239	Down	YY1-associated protein 1 OS=Homo sapiens OX=9606 GN=YY1AP1 PE=1 SV=2	YY1AP1	0.996738	NPQDK(GG)ILFTK	7730.42	4713.69	6453.59	1292.85		2353.95	1.6237	1.19774	1.51551	0.274761		0.534544	nucleus	K23803			GO:0001775 cell activation; GO:0002376 immune system process; GO:0002520 immune system development; GO:0002521 leukocyte differentiation; GO:0006355 regulation of transcription, DNA-templated; GO:0007275 multicellular organism development; GO:0008283 cell population proliferation; GO:0009889 regulation of biosynthetic process; GO:0009890 negative regulation of biosynthetic process; GO:0009892 neg…	GO:0001650 fibrillar center; GO:0005622 intracellular anatomical structure; GO:0005634 nucleus; GO:0005654 nucleoplasm; GO:0005730 nucleolus; GO:0016604 nuclear body; GO:0031974 membrane-enclosed lumen; GO:0031981 nuclear lumen; GO:0035363 histone locus body; GO:0043226 organelle; GO:0043227 membrane-bounded organelle; GO:0043228 non-membrane-bounded organelle; GO:0043229 intracellular organelle;…	GO:0003712 transcription coregulator activity; GO:0003714 transcription corepressor activity; GO:0140110 transcription regulator activity;							WP4535 ENVELOPE PROTEINS AND THEIR POTENTIAL ROLES IN EDMD PHYSIOPATHOLOGY;WP4540 HIPPO SIGNALING REGULATION PATHWAYS;WP4541 HIPPOMERLIN SIGNALING DYSREGULATION;WP4537 HIPPOYAP SIGNALING PATHWAY;WP4534 MECHANOREGULATION AND PATHOLOGY OF YAPTAZ VIA HIPPO AND NONHIPPO MECHANISMS	http://www.wikipathways.org/instance/WP4535_r109210;http://www.wikipathways.org/instance/WP4540_r120395;http://www.wikipathways.org/instance/WP4541_r116745;http://www.wikipathways.org/instance/WP4537_r103300;http://www.wikipathways.org/instance/WP4534_r103303
P62258	12	K	1.60738	0.00890534	Up	14-3-3 protein epsilon OS=Homo sapiens OX=9606 GN=YWHAE PE=1 SV=1	YWHAE	0.998093	EDLVYQAK(GG)LAEQAER	9070.58	11069.1	9851.6	15481.9	12772.4	17396.9	0.706849	0.831579	0.775655	1.27725	1.04338	1.39897	cytoplasm	K06630	YWHAE; 14-3-3 protein epsilon	hsa05160 Hepatitis C; hsa05203 Viral carcinogenesis; hsa04621 NOD-like receptor signaling pathway; hsa04722 Neurotrophin signaling pathway; hsa04110 Cell cycle; hsa04390 Hippo signaling pathway; hsa04151 PI3K-Akt signaling pathway; hsa04114 Oocyte meiosis	GO:0000003 reproduction; GO:0000075 cell cycle checkpoint signaling; GO:0000077 DNA damage checkpoint signaling; GO:0000086 G2/M transition of mitotic cell cycle; GO:0000165 MAPK cascade; GO:0000226 microtubule cytoskeleton organization; GO:0000278 mitotic cell cycle; GO:0000902 cell morphogenesis; GO:0000904 cell morphogenesis involved in differentiation; GO:0001508 action potential; GO:0001709 …	GO:0005576 extracellular region; GO:0005622 intracellular anatomical structure; GO:0005634 nucleus; GO:0005694 chromosome; GO:0005737 cytoplasm; GO:0005829 cytosol; GO:0005856 cytoskeleton; GO:0005871 kinesin complex; GO:0005875 microtubule associated complex; GO:0015630 microtubule cytoskeleton; GO:0030424 axon; GO:0030426 growth cone; GO:0030427 site of polarized growth; GO:0032991 protein-cont…	GO:0004857 enzyme inhibitor activity; GO:0004860 protein kinase inhibitor activity; GO:0005085 guanyl-nucleotide exchange factor activity; GO:0005246 calcium channel regulator activity; GO:0005488 binding; GO:0005515 protein binding; GO:0008426 protein kinase C inhibitor activity; GO:0015459 potassium channel regulator activity; GO:0016247 channel regulator activity; GO:0019207 kinase regulator a…				O	KOG0841	Multifunctional chaperone (14-3-3 family)	WP536 CALCIUM REGULATION IN CARDIAC CELLS;WP179 CELL CYCLE;WP289 MYOMETRIAL RELAXATION AND CONTRACTION PATHWAYS;WP706 SUDDEN INFANT DEATH SYNDROME SIDS SUSCEPTIBILITY PATHWAYS;WP3888 VEGFAVEGFR2 SIGNALING PATHWAY	http://www.wikipathways.org/instance/WP536_r116854;http://www.wikipathways.org/instance/WP179_r120742;http://www.wikipathways.org/instance/WP289_r120734;http://www.wikipathways.org/instance/WP706_r117178;http://www.wikipathways.org/instance/WP3888_r116782		R-HSA-109581 Apoptosis;R-HSA-109606 Intrinsic Pathway for Apoptosis;R-HSA-111447 Activation of BAD and translocation to mitochondria ;R-HSA-114452 Activation of BH3-only proteins;R-HSA-1445148 Translocation of SLC2A4 (GLUT4) to the plasma membrane;R-HSA-162582 Signal Transduction;R-HSA-1640170 Cell Cycle;R-HSA-1643685 Disease;R-HSA-1852241 Organelle biogenesis and maintenance;R-HSA-193704 p75 NTR…		MITOTIC SPINDLE;MYC TARGETS V1	https://www.gsea-msigdb.org/gsea/msigdb/cards/HALLMARK_MITOTIC_SPINDLE;https://www.gsea-msigdb.org/gsea/msigdb/cards/HALLMARK_MYC_TARGETS_V1
P31946	82	K	1.73686	0.0411632	Up	14-3-3 protein beta/alpha OS=Homo sapiens OX=9606 GN=YWHAB PE=1 SV=3	YWHAB	0.999585	KQQMGK(GG)EYR	6612.82	10277.8	8267.23		13671.4	15012.4	0.614914	0.946614	0.765878		1.28433	1.41059	cytoplasm	K16197	YWHAB_Q_Z; 14-3-3 protein beta/theta/zeta	hsa05160 Hepatitis C; hsa04110 Cell cycle; hsa04390 Hippo signaling pathway; hsa05161 Hepatitis B; hsa05203 Viral carcinogenesis; hsa04151 PI3K-Akt signaling pathway; hsa04114 Oocyte meiosis	GO:0000165 MAPK cascade; GO:0006355 regulation of transcription, DNA-templated; GO:0006464 cellular protein modification process; GO:0006468 protein phosphorylation; GO:0006605 protein targeting; GO:0006793 phosphorus metabolic process; GO:0006796 phosphate-containing compound metabolic process; GO:0006807 nitrogen compound metabolic process; GO:0006810 transport; GO:0006839 mitochondrial transpo…	GO:0005622 intracellular anatomical structure; GO:0005634 nucleus; GO:0005737 cytoplasm; GO:0005829 cytosol; GO:0017053 transcription repressor complex; GO:0032991 protein-containing complex; GO:0043226 organelle; GO:0043227 membrane-bounded organelle; GO:0043229 intracellular organelle; GO:0043231 intracellular membrane-bounded organelle; GO:0048471 perinuclear region of cytoplasm;	GO:0003712 transcription coregulator activity; GO:0003714 transcription corepressor activity; GO:0005488 binding; GO:0005515 protein binding; GO:0008022 protein C-terminus binding; GO:0019899 enzyme binding; GO:0019904 protein domain specific binding; GO:0042802 identical protein binding; GO:0042826 histone deacetylase binding; GO:0044877 protein-containing complex binding; GO:0045309 protein pho…				O	KOG0841	Multifunctional chaperone (14-3-3 family)	WP536 CALCIUM REGULATION IN CARDIAC CELLS;WP179 CELL CYCLE;WP4666 HEPATITIS B INFECTION;WP286 IL3 SIGNALING PATHWAY;WP5087 MALIGNANT PLEURAL MESOTHELIOMA;WP289 MYOMETRIAL RELAXATION AND CONTRACTION PATHWAYS;WP706 SUDDEN INFANT DEATH SYNDROME SIDS SUSCEPTIBILITY PATHWAYS	http://www.wikipathways.org/instance/WP536_r116854;http://www.wikipathways.org/instance/WP179_r120742;http://www.wikipathways.org/instance/WP4666_r119241;http://www.wikipathways.org/instance/WP286_r120663;http://www.wikipathways.org/instance/WP5087_r120373;http://www.wikipathways.org/instance/WP289_r120734;http://www.wikipathways.org/instance/WP706_r117178		R-HSA-109581 Apoptosis;R-HSA-109606 Intrinsic Pathway for Apoptosis;R-HSA-111447 Activation of BAD and translocation to mitochondria ;R-HSA-114452 Activation of BH3-only proteins;R-HSA-1280218 Adaptive Immune System;R-HSA-1445148 Translocation of SLC2A4 (GLUT4) to the plasma membrane;R-HSA-162582 Signal Transduction;R-HSA-1640170 Cell Cycle;R-HSA-1643685 Disease;R-HSA-165159 MTOR signalling;R-HSA…		PI3K AKT MTOR SIGNALING	https://www.gsea-msigdb.org/gsea/msigdb/cards/HALLMARK_PI3K_AKT_MTOR_SIGNALING
Q9BYJ9	240	K	1.64539	0.000855059	Up	YTH domain-containing family protein 1 OS=Homo sapiens OX=9606 GN=YTHDF1 PE=1 SV=1	YTHDF1	0.999979	PTSWAAIASK(GG)PAKPQPK	104096	121294	109910	184852	178901	201565	0.728247	0.819232	0.714209	1.21671	1.17816	1.32649	nucleus	K20102			GO:0000003 reproduction; GO:0000902 cell morphogenesis; GO:0000904 cell morphogenesis involved in differentiation; GO:0001556 oocyte maturation; GO:0002376 immune system process; GO:0002682 regulation of immune system process; GO:0003006 developmental process involved in reproduction; GO:0006417 regulation of translation; GO:0006446 regulation of translational initiation; GO:0006955 immune respon…	GO:0000932 P-body; GO:0005622 intracellular anatomical structure; GO:0005634 nucleus; GO:0005737 cytoplasm; GO:0005815 microtubule organizing center; GO:0005829 cytosol; GO:0005856 cytoskeleton; GO:0015630 microtubule cytoskeleton; GO:0032991 protein-containing complex; GO:0035770 ribonucleoprotein granule; GO:0036464 cytoplasmic ribonucleoprotein granule; GO:0043226 organelle; GO:0043227 membran…	GO:0003676 nucleic acid binding; GO:0003723 RNA binding; GO:0005488 binding; GO:0036002 pre-mRNA binding; GO:0043021 ribonucleoprotein complex binding; GO:0043022 ribosome binding; GO:0044877 protein-containing complex binding; GO:0097159 organic cyclic compound binding; GO:1901363 heterocyclic compound binding; GO:1990247 N6-methyladenosine-containing RNA binding;	PF04146	PF04146 YT521-B-like domain		R	KOG1901	Uncharacterized high-glucose-regulated protein
Q5VVQ6	257	K	1.567	0.0467935	Up	Ubiquitin thioesterase OTU1 OS=Homo sapiens OX=9606 GN=YOD1 PE=1 SV=1	YOD1	0.999819	FGEDAGYTK(GG)R	16699	11053.9	13109.8	22297.1	26692.2	24698.6	1.00164	0.63916	0.676887	1.0833	1.41172	1.13679	nucleus	K13719	OTU1; ubiquitin thioesterase OTU1 [EC:3.1.2.-]	hsa04141 Protein processing in endoplasmic reticulum	GO:0006464 cellular protein modification process; GO:0006508 proteolysis; GO:0006511 ubiquitin-dependent protein catabolic process; GO:0006807 nitrogen compound metabolic process; GO:0006914 autophagy; GO:0006950 response to stress; GO:0006986 response to unfolded protein; GO:0007154 cell communication; GO:0007165 signal transduction; GO:0008152 metabolic process; GO:0009056 catabolic process; GO…	GO:0005622 intracellular anatomical structure; GO:0005634 nucleus; GO:0005737 cytoplasm; GO:0005829 cytosol; GO:0043226 organelle; GO:0043227 membrane-bounded organelle; GO:0043229 intracellular organelle; GO:0043231 intracellular membrane-bounded organelle;	GO:0003824 catalytic activity; GO:0004843 thiol-dependent deubiquitinase; GO:0005488 binding; GO:0005515 protein binding; GO:0008233 peptidase activity; GO:0008234 cysteine-type peptidase activity; GO:0016787 hydrolase activity; GO:0019783 ubiquitin-like protein-specific protease activity; GO:0019899 enzyme binding; GO:0031625 ubiquitin protein ligase binding; GO:0044389 ubiquitin-like protein li…				TO	KOG3288	OTU-like cysteine protease				R-HSA-392499 Metabolism of proteins;R-HSA-5688426 Deubiquitination;R-HSA-5689896 Ovarian tumor domain proteases;R-HSA-597592 Post-translational protein modification	https://reactome.org/PathwayBrowser/#/R-HSA-392499;https://reactome.org/PathwayBrowser/#/R-HSA-5688426;https://reactome.org/PathwayBrowser/#/R-HSA-5689896;https://reactome.org/PathwayBrowser/#/R-HSA-597592
P49750	490	K	0.267051	0.0493607	Down	YLP motif-containing protein 1 OS=Homo sapiens OX=9606 GN=YLPM1 PE=1 SV=4	YLPM1	0.998919	TWQGHMK(GG)ATQSYLQEK	6783.41	11876.2	9416.07	3978.65	1332.88		1.06543	1.79978	1.44363	0.573415	0.193704		nucleus	K17602			GO:0000122 negative regulation of transcription by RNA polymerase II; GO:0006355 regulation of transcription, DNA-templated; GO:0006357 regulation of transcription by RNA polymerase II; GO:0009889 regulation of biosynthetic process; GO:0009890 negative regulation of biosynthetic process; GO:0009892 negative regulation of metabolic process; GO:0010468 regulation of gene expression; GO:0010556 regu…	GO:0005622 intracellular anatomical structure; GO:0005634 nucleus; GO:0005654 nucleoplasm; GO:0005737 cytoplasm; GO:0005829 cytosol; GO:0016604 nuclear body; GO:0016607 nuclear speck; GO:0031974 membrane-enclosed lumen; GO:0031981 nuclear lumen; GO:0043226 organelle; GO:0043227 membrane-bounded organelle; GO:0043229 intracellular organelle; GO:0043231 intracellular membrane-bounded organelle; GO:…	GO:0000981 DNA-binding transcription factor activity, RNA polymerase II-specific; GO:0001227 DNA-binding transcription repressor activity, RNA polymerase II-specific; GO:0003700 DNA-binding transcription factor activity; GO:0005488 binding; GO:0005515 protein binding; GO:0008157 protein phosphatase 1 binding; GO:0019899 enzyme binding; GO:0019902 phosphatase binding; GO:0019903 protein phosphatas…	PF13671	PF13671 AAA domain		V	KOG2400	Nuclear protein ZAP
O15498	11	K	0.403631	0.0116378	Down	Synaptobrevin homolog YKT6 OS=Homo sapiens OX=9606 GN=YKT6 PE=1 SV=1	YKT6	0.998614	LYSLSVLYK(GG)GEAK	3070.48		4203.84	1237.24	1298.95	1642.16	1.29316		1.78356	0.578669	0.554075	0.730046	cytoplasm	K08516	YKT6; synaptobrevin homolog YKT6	hsa04130 SNARE interactions in vesicular transport	GO:0006810 transport; GO:0006887 exocytosis; GO:0006888 endoplasmic reticulum to Golgi vesicle-mediated transport; GO:0006890 retrograde vesicle-mediated transport, Golgi to endoplasmic reticulum; GO:0006903 vesicle targeting; GO:0006904 vesicle docking involved in exocytosis; GO:0006906 vesicle fusion; GO:0006996 organelle organization; GO:0009987 cellular process; GO:0016043 cellular component …	GO:0000139 Golgi membrane; GO:0005622 intracellular anatomical structure; GO:0005737 cytoplasm; GO:0005739 mitochondrion; GO:0005768 endosome; GO:0005783 endoplasmic reticulum; GO:0005793 endoplasmic reticulum-Golgi intermediate compartment; GO:0005794 Golgi apparatus; GO:0005829 cytosol; GO:0005886 plasma membrane; GO:0005887 integral component of plasma membrane; GO:0012505 endomembrane system;…	GO:0000149 SNARE binding; GO:0003824 catalytic activity; GO:0005484 SNAP receptor activity; GO:0005488 binding; GO:0005515 protein binding; GO:0016409 palmitoyltransferase activity; GO:0016417 S-acyltransferase activity; GO:0016740 transferase activity; GO:0016746 acyltransferase activity; GO:0016747 acyltransferase activity, transferring groups other than amino-acyl groups; GO:0019706 protein-cy…	PF13774	PF13774 Regulated-SNARE-like domain		U	KOG0861	SNARE protein YKT6, synaptobrevin/VAMP syperfamily				R-HSA-162582 Signal Transduction;R-HSA-194315 Signaling by Rho GTPases;R-HSA-199977 ER to Golgi Anterograde Transport;R-HSA-199991 Membrane Trafficking;R-HSA-204005 COPII-mediated vesicle transport;R-HSA-392499 Metabolism of proteins;R-HSA-446203 Asparagine N-linked glycosylation;R-HSA-5653656 Vesicle-mediated transport;R-HSA-597592 Post-translational protein modification;R-HSA-6807878 COPI-media…	https://reactome.org/PathwayBrowser/#/R-HSA-162582;https://reactome.org/PathwayBrowser/#/R-HSA-194315;https://reactome.org/PathwayBrowser/#/R-HSA-199977;https://reactome.org/PathwayBrowser/#/R-HSA-199991;https://reactome.org/PathwayBrowser/#/R-HSA-204005;https://reactome.org/PathwayBrowser/#/R-HSA-392499;https://reactome.org/PathwayBrowser/#/R-HSA-446203;https://reactome.org/PathwayBrowser/#/R-HS…	MTORC1 SIGNALING;PROTEIN SECRETION;UV RESPONSE UP	https://www.gsea-msigdb.org/gsea/msigdb/cards/HALLMARK_MTORC1_SIGNALING;https://www.gsea-msigdb.org/gsea/msigdb/cards/HALLMARK_PROTEIN_SECRETION;https://www.gsea-msigdb.org/gsea/msigdb/cards/HALLMARK_UV_RESPONSE_UP
Q96EC8	67	K	0.632257	0.0233323	Down	Protein YIPF6 OS=Homo sapiens OX=9606 GN=YIPF6 PE=1 SV=2	YIPF6	0.99899	DLK(GG)AVGK	5002.84	5616.47	7778.64	4654.27	3497.25	3918.04	1.07984	1.07847	1.53001	0.778121	0.71564	0.838198	plasma membrane	K22943			GO:0002064 epithelial cell development; GO:0002065 columnar/cuboidal epithelial cell differentiation; GO:0002066 columnar/cuboidal epithelial cell development; GO:0007275 multicellular organism development; GO:0009888 tissue development; GO:0009987 cellular process; GO:0030154 cell differentiation; GO:0030855 epithelial cell differentiation; GO:0032501 multicellular organismal process; GO:0032502…	GO:0000138 Golgi trans cisterna; GO:0005622 intracellular anatomical structure; GO:0005737 cytoplasm; GO:0005783 endoplasmic reticulum; GO:0005794 Golgi apparatus; GO:0005795 Golgi stack; GO:0005797 Golgi medial cisterna; GO:0005798 Golgi-associated vesicle; GO:0005801 cis-Golgi network; GO:0005802 trans-Golgi network; GO:0012505 endomembrane system; GO:0030134 COPII-coated ER to Golgi transport …	GO:0005488 binding; GO:0005515 protein binding; GO:0042802 identical protein binding;	PF04893	PF04893 Yip1 domain		S	KOG2946	Uncharacterized conserved protein				R-HSA-199991 Membrane Trafficking;R-HSA-199992 trans-Golgi Network Vesicle Budding;R-HSA-432722 Golgi Associated Vesicle Biogenesis;R-HSA-5653656 Vesicle-mediated transport	https://reactome.org/PathwayBrowser/#/R-HSA-199991;https://reactome.org/PathwayBrowser/#/R-HSA-199992;https://reactome.org/PathwayBrowser/#/R-HSA-432722;https://reactome.org/PathwayBrowser/#/R-HSA-5653656	PROTEIN SECRETION	https://www.gsea-msigdb.org/gsea/msigdb/cards/HALLMARK_PROTEIN_SECRETION
P67809	52	K	1.51545	0.0243851	Up	Y-box-binding protein 1 OS=Homo sapiens OX=9606 GN=YBX1 PE=1 SV=3	YBX1	0.999734	PGTTGSGAGSGGPGGLTSAAPAGGDK(GG)K	18515.1	18325.3	21868.4	33620.6	24627.9	25874.8	0.771131	0.740318	0.889175	1.47	1.09404	1.07398	nucleus	K09276			GO:0000003 reproduction; GO:0000122 negative regulation of transcription by RNA polymerase II; GO:0000375 RNA splicing, via transesterification reactions; GO:0000377 RNA splicing, via transesterification reactions with bulged adenosine as nucleophile; GO:0000398 mRNA splicing, via spliceosome; GO:0001701 in utero embryonic development; GO:0003006 developmental process involved in reproduction; GO…	GO:0005576 extracellular region; GO:0005622 intracellular anatomical structure; GO:0005634 nucleus; GO:0005635 nuclear envelope; GO:0005654 nucleoplasm; GO:0005681 spliceosomal complex; GO:0005689 U12-type spliceosomal complex; GO:0005737 cytoplasm; GO:0005829 cytosol; GO:0010494 cytoplasmic stress granule; GO:0012505 endomembrane system; GO:0016020 membrane; GO:0030425 dendrite; GO:0031090 organ…	GO:0000976 transcription cis-regulatory region binding; GO:0000977 RNA polymerase II transcription regulatory region sequence-specific DNA binding; GO:0000978 RNA polymerase II cis-regulatory region sequence-specific DNA binding; GO:0000981 DNA-binding transcription factor activity, RNA polymerase II-specific; GO:0000987 cis-regulatory region sequence-specific DNA binding; GO:0001067 transcriptio…	PF00313	PF00313 'Cold-shock' DNA-binding domain		J	KOG3070	Predicted RNA-binding protein containing PIN domain and invovled in translation or RNA processing	WP2380 BRAINDERIVED NEUROTROPHIC FACTOR BDNF SIGNALING PATHWAY;WP3584 MECP2 AND ASSOCIATED RETT SYNDROME;WP411 MRNA PROCESSING;WP706 SUDDEN INFANT DEATH SYNDROME SIDS SUSCEPTIBILITY PATHWAYS	http://www.wikipathways.org/instance/WP2380_r120727;http://www.wikipathways.org/instance/WP3584_r117155;http://www.wikipathways.org/instance/WP411_r117160;http://www.wikipathways.org/instance/WP706_r117178	Transcription factor	R-HSA-157118 Signaling by NOTCH;R-HSA-162582 Signal Transduction;R-HSA-170834 Signaling by TGF-beta Receptor Complex;R-HSA-212436 Generic Transcription Pathway;R-HSA-2173793 Transcriptional activity of SMAD2/SMAD3:SMAD4 heterotrimer;R-HSA-2173796 SMAD2/SMAD3:SMAD4 heterotrimer regulates transcription;R-HSA-72163 mRNA Splicing - Major Pathway;R-HSA-72165 mRNA Splicing - Minor Pathway;R-HSA-72172 m…	https://reactome.org/PathwayBrowser/#/R-HSA-157118;https://reactome.org/PathwayBrowser/#/R-HSA-162582;https://reactome.org/PathwayBrowser/#/R-HSA-170834;https://reactome.org/PathwayBrowser/#/R-HSA-212436;https://reactome.org/PathwayBrowser/#/R-HSA-2173793;https://reactome.org/PathwayBrowser/#/R-HSA-2173796;https://reactome.org/PathwayBrowser/#/R-HSA-72163;https://reactome.org/PathwayBrowser/#/R-H…
P54577	37	K	1.59005	0.0253708	Up	Tyrosine--tRNA ligase, cytoplasmic OS=Homo sapiens OX=9606 GN=YARS1 PE=1 SV=4	YARS1	0.999267	ELK(GG)IYWGTATTGK	10856.1	12466.2	16031.7	22990.4	18536	18779.2	0.639797	0.73259	0.954755	1.40722	1.14297	1.15008	cytoplasm,nucleus	K01866	YARS; tyrosyl-tRNA synthetase [EC:6.1.1.1]	hsa00970 Aminoacyl-tRNA biosynthesis	GO:0002682 regulation of immune system process; GO:0002685 regulation of leukocyte migration; GO:0002688 regulation of leukocyte chemotaxis; GO:0006082 organic acid metabolic process; GO:0006139 nucleobase-containing compound metabolic process; GO:0006399 tRNA metabolic process; GO:0006412 translation; GO:0006418 tRNA aminoacylation for protein translation; GO:0006437 tyrosyl-tRNA aminoacylation;…	GO:0005576 extracellular region; GO:0005615 extracellular space; GO:0005622 intracellular anatomical structure; GO:0005634 nucleus; GO:0005654 nucleoplasm; GO:0005737 cytoplasm; GO:0005829 cytosol; GO:0016604 nuclear body; GO:0017101 aminoacyl-tRNA synthetase multienzyme complex; GO:0017102 methionyl glutamyl tRNA synthetase complex; GO:0031974 membrane-enclosed lumen; GO:0031981 nuclear lumen; G…	GO:0000049 tRNA binding; GO:0001664 G protein-coupled receptor binding; GO:0003676 nucleic acid binding; GO:0003723 RNA binding; GO:0003824 catalytic activity; GO:0004812 aminoacyl-tRNA ligase activity; GO:0004831 tyrosine-tRNA ligase activity; GO:0005102 signaling receptor binding; GO:0005126 cytokine receptor binding; GO:0005153 interleukin-8 receptor binding; GO:0005488 binding; GO:0005515 pro…	PF01588	PF01588 Putative tRNA binding domain		J	KOG2241	tRNA-binding protein	WP4758 NEPHROTIC SYNDROME	http://www.wikipathways.org/instance/WP4758_r108284		R-HSA-379716 Cytosolic tRNA aminoacylation;R-HSA-379724 tRNA Aminoacylation;R-HSA-392499 Metabolism of proteins;R-HSA-72766 Translation	https://reactome.org/PathwayBrowser/#/R-HSA-379716;https://reactome.org/PathwayBrowser/#/R-HSA-379724;https://reactome.org/PathwayBrowser/#/R-HSA-392499;https://reactome.org/PathwayBrowser/#/R-HSA-72766
P54577	119	K	1.81145	0.0068401	Up	Tyrosine--tRNA ligase, cytoplasmic OS=Homo sapiens OX=9606 GN=YARS1 PE=1 SV=4	YARS1	0.999636	FIK(GG)GTDYQLSK	25643.7	19761.1	19909.6	36440	43716.2	33685.9	0.84069	0.645988	0.65957	1.24074	1.4995	1.14759	cytoplasm,nucleus	K01866	YARS; tyrosyl-tRNA synthetase [EC:6.1.1.1]	hsa00970 Aminoacyl-tRNA biosynthesis	GO:0002682 regulation of immune system process; GO:0002685 regulation of leukocyte migration; GO:0002688 regulation of leukocyte chemotaxis; GO:0006082 organic acid metabolic process; GO:0006139 nucleobase-containing compound metabolic process; GO:0006399 tRNA metabolic process; GO:0006412 translation; GO:0006418 tRNA aminoacylation for protein translation; GO:0006437 tyrosyl-tRNA aminoacylation;…	GO:0005576 extracellular region; GO:0005615 extracellular space; GO:0005622 intracellular anatomical structure; GO:0005634 nucleus; GO:0005654 nucleoplasm; GO:0005737 cytoplasm; GO:0005829 cytosol; GO:0016604 nuclear body; GO:0017101 aminoacyl-tRNA synthetase multienzyme complex; GO:0017102 methionyl glutamyl tRNA synthetase complex; GO:0031974 membrane-enclosed lumen; GO:0031981 nuclear lumen; G…	GO:0000049 tRNA binding; GO:0001664 G protein-coupled receptor binding; GO:0003676 nucleic acid binding; GO:0003723 RNA binding; GO:0003824 catalytic activity; GO:0004812 aminoacyl-tRNA ligase activity; GO:0004831 tyrosine-tRNA ligase activity; GO:0005102 signaling receptor binding; GO:0005126 cytokine receptor binding; GO:0005153 interleukin-8 receptor binding; GO:0005488 binding; GO:0005515 pro…	PF01588	PF01588 Putative tRNA binding domain		J	KOG2241	tRNA-binding protein	WP4758 NEPHROTIC SYNDROME	http://www.wikipathways.org/instance/WP4758_r108284		R-HSA-379716 Cytosolic tRNA aminoacylation;R-HSA-379724 tRNA Aminoacylation;R-HSA-392499 Metabolism of proteins;R-HSA-72766 Translation	https://reactome.org/PathwayBrowser/#/R-HSA-379716;https://reactome.org/PathwayBrowser/#/R-HSA-379724;https://reactome.org/PathwayBrowser/#/R-HSA-392499;https://reactome.org/PathwayBrowser/#/R-HSA-72766
Q9H0D6	123	K	2.35208	0.0389044	Up	5'-3' exoribonuclease 2 OS=Homo sapiens OX=9606 GN=XRN2 PE=1 SV=1	XRN2	0.999519	ASK(GG)EGMEAAVEK	3090.91	8179.22	6380.12	16374.5	14465.1	11834.9	0.312959	0.816457	0.649455	1.59998	1.43104	1.15302	nucleus	K12619	XRN2; 5'-3' exoribonuclease 2 [EC:3.1.13.-]	hsa03008 Ribosome biogenesis in eukaryotes; hsa03018 RNA degradation	GO:0000003 reproduction; GO:0000738 DNA catabolic process, exonucleolytic; GO:0006139 nucleobase-containing compound metabolic process; GO:0006259 DNA metabolic process; GO:0006281 DNA repair; GO:0006308 DNA catabolic process; GO:0006310 DNA recombination; GO:0006364 rRNA processing; GO:0006396 RNA processing; GO:0006401 RNA catabolic process; GO:0006725 cellular aromatic compound metabolic proce…	GO:0005622 intracellular anatomical structure; GO:0005634 nucleus; GO:0005654 nucleoplasm; GO:0005730 nucleolus; GO:0016234 inclusion body; GO:0016235 aggresome; GO:0031974 membrane-enclosed lumen; GO:0031981 nuclear lumen; GO:0043226 organelle; GO:0043227 membrane-bounded organelle; GO:0043228 non-membrane-bounded organelle; GO:0043229 intracellular organelle; GO:0043231 intracellular membrane-b…	GO:0000175 3'-5'-exoribonuclease activity; GO:0000976 transcription cis-regulatory region binding; GO:0001067 transcription regulatory region nucleic acid binding; GO:0001147 transcription termination site sequence-specific DNA binding; GO:0003676 nucleic acid binding; GO:0003677 DNA binding; GO:0003690 double-stranded DNA binding; GO:0003824 catalytic activity; GO:0004518 nuclease activity; GO:0…	PF17846	PF17846 Xrn1 helical domain		LA	KOG2044	5'-3' exonuclease HKE1/RAT1	WP411 MRNA PROCESSING	http://www.wikipathways.org/instance/WP411_r117160	Transcription factor	R-HSA-390466 Chaperonin-mediated protein folding;R-HSA-390471 Association of TriC/CCT with target proteins during biosynthesis;R-HSA-391251 Protein folding;R-HSA-392499 Metabolism of proteins;R-HSA-6791226 Major pathway of rRNA processing in the nucleolus and cytosol;R-HSA-72312 rRNA processing;R-HSA-8868773 rRNA processing in the nucleus and cytosol;R-HSA-8953854 Metabolism of RNA	https://reactome.org/PathwayBrowser/#/R-HSA-390466;https://reactome.org/PathwayBrowser/#/R-HSA-390471;https://reactome.org/PathwayBrowser/#/R-HSA-391251;https://reactome.org/PathwayBrowser/#/R-HSA-392499;https://reactome.org/PathwayBrowser/#/R-HSA-6791226;https://reactome.org/PathwayBrowser/#/R-HSA-72312;https://reactome.org/PathwayBrowser/#/R-HSA-8868773;https://reactome.org/PathwayBrowser/#/R-H…
Q9H0D6	132	K	2.44617	0.0354103	Up	5'-3' exoribonuclease 2 OS=Homo sapiens OX=9606 GN=XRN2 PE=1 SV=1	XRN2	0.999616	EGMEAAVEK(GG)QR	10598.6	10930	5908.91	28342.8	25878.8	14735.5	0.671571	0.682784	0.376417	1.73313	1.6022	0.898422	nucleus	K12619	XRN2; 5'-3' exoribonuclease 2 [EC:3.1.13.-]	hsa03008 Ribosome biogenesis in eukaryotes; hsa03018 RNA degradation	GO:0000003 reproduction; GO:0000738 DNA catabolic process, exonucleolytic; GO:0006139 nucleobase-containing compound metabolic process; GO:0006259 DNA metabolic process; GO:0006281 DNA repair; GO:0006308 DNA catabolic process; GO:0006310 DNA recombination; GO:0006364 rRNA processing; GO:0006396 RNA processing; GO:0006401 RNA catabolic process; GO:0006725 cellular aromatic compound metabolic proce…	GO:0005622 intracellular anatomical structure; GO:0005634 nucleus; GO:0005654 nucleoplasm; GO:0005730 nucleolus; GO:0016234 inclusion body; GO:0016235 aggresome; GO:0031974 membrane-enclosed lumen; GO:0031981 nuclear lumen; GO:0043226 organelle; GO:0043227 membrane-bounded organelle; GO:0043228 non-membrane-bounded organelle; GO:0043229 intracellular organelle; GO:0043231 intracellular membrane-b…	GO:0000175 3'-5'-exoribonuclease activity; GO:0000976 transcription cis-regulatory region binding; GO:0001067 transcription regulatory region nucleic acid binding; GO:0001147 transcription termination site sequence-specific DNA binding; GO:0003676 nucleic acid binding; GO:0003677 DNA binding; GO:0003690 double-stranded DNA binding; GO:0003824 catalytic activity; GO:0004518 nuclease activity; GO:0…	PF17846	PF17846 Xrn1 helical domain		LA	KOG2044	5'-3' exonuclease HKE1/RAT1	WP411 MRNA PROCESSING	http://www.wikipathways.org/instance/WP411_r117160	Transcription factor	R-HSA-390466 Chaperonin-mediated protein folding;R-HSA-390471 Association of TriC/CCT with target proteins during biosynthesis;R-HSA-391251 Protein folding;R-HSA-392499 Metabolism of proteins;R-HSA-6791226 Major pathway of rRNA processing in the nucleolus and cytosol;R-HSA-72312 rRNA processing;R-HSA-8868773 rRNA processing in the nucleus and cytosol;R-HSA-8953854 Metabolism of RNA	https://reactome.org/PathwayBrowser/#/R-HSA-390466;https://reactome.org/PathwayBrowser/#/R-HSA-390471;https://reactome.org/PathwayBrowser/#/R-HSA-391251;https://reactome.org/PathwayBrowser/#/R-HSA-392499;https://reactome.org/PathwayBrowser/#/R-HSA-6791226;https://reactome.org/PathwayBrowser/#/R-HSA-72312;https://reactome.org/PathwayBrowser/#/R-HSA-8868773;https://reactome.org/PathwayBrowser/#/R-H…
Q9H0D6	796	K	0.600911	0.00230027	Down	5'-3' exoribonuclease 2 OS=Homo sapiens OX=9606 GN=XRN2 PE=1 SV=1	XRN2	0.997426	QWK(GG)PQLGFNR	42557.3	50288.1	48776	26341.3	31385.4	29874.1	1.134	1.32107	1.30667	0.677364	0.817141	0.765961	nucleus	K12619	XRN2; 5'-3' exoribonuclease 2 [EC:3.1.13.-]	hsa03008 Ribosome biogenesis in eukaryotes; hsa03018 RNA degradation	GO:0000003 reproduction; GO:0000738 DNA catabolic process, exonucleolytic; GO:0006139 nucleobase-containing compound metabolic process; GO:0006259 DNA metabolic process; GO:0006281 DNA repair; GO:0006308 DNA catabolic process; GO:0006310 DNA recombination; GO:0006364 rRNA processing; GO:0006396 RNA processing; GO:0006401 RNA catabolic process; GO:0006725 cellular aromatic compound metabolic proce…	GO:0005622 intracellular anatomical structure; GO:0005634 nucleus; GO:0005654 nucleoplasm; GO:0005730 nucleolus; GO:0016234 inclusion body; GO:0016235 aggresome; GO:0031974 membrane-enclosed lumen; GO:0031981 nuclear lumen; GO:0043226 organelle; GO:0043227 membrane-bounded organelle; GO:0043228 non-membrane-bounded organelle; GO:0043229 intracellular organelle; GO:0043231 intracellular membrane-b…	GO:0000175 3'-5'-exoribonuclease activity; GO:0000976 transcription cis-regulatory region binding; GO:0001067 transcription regulatory region nucleic acid binding; GO:0001147 transcription termination site sequence-specific DNA binding; GO:0003676 nucleic acid binding; GO:0003677 DNA binding; GO:0003690 double-stranded DNA binding; GO:0003824 catalytic activity; GO:0004518 nuclease activity; GO:0…	PF17846	PF17846 Xrn1 helical domain		LA	KOG2044	5'-3' exonuclease HKE1/RAT1	WP411 MRNA PROCESSING	http://www.wikipathways.org/instance/WP411_r117160	Transcription factor	R-HSA-390466 Chaperonin-mediated protein folding;R-HSA-390471 Association of TriC/CCT with target proteins during biosynthesis;R-HSA-391251 Protein folding;R-HSA-392499 Metabolism of proteins;R-HSA-6791226 Major pathway of rRNA processing in the nucleolus and cytosol;R-HSA-72312 rRNA processing;R-HSA-8868773 rRNA processing in the nucleus and cytosol;R-HSA-8953854 Metabolism of RNA	https://reactome.org/PathwayBrowser/#/R-HSA-390466;https://reactome.org/PathwayBrowser/#/R-HSA-390471;https://reactome.org/PathwayBrowser/#/R-HSA-391251;https://reactome.org/PathwayBrowser/#/R-HSA-392499;https://reactome.org/PathwayBrowser/#/R-HSA-6791226;https://reactome.org/PathwayBrowser/#/R-HSA-72312;https://reactome.org/PathwayBrowser/#/R-HSA-8868773;https://reactome.org/PathwayBrowser/#/R-H…
Q9H0D6	937	K	0.539095	0.00123543	Down	5'-3' exoribonuclease 2 OS=Homo sapiens OX=9606 GN=XRN2 PE=1 SV=1	XRN2	0.997813	K(GG)YPLPPPSGR	82460.6	76624	85756.2	49361.9	46662.6	39935.8	1.32265	1.21167	1.38287	0.764074	0.731302	0.616357	nucleus	K12619	XRN2; 5'-3' exoribonuclease 2 [EC:3.1.13.-]	hsa03008 Ribosome biogenesis in eukaryotes; hsa03018 RNA degradation	GO:0000003 reproduction; GO:0000738 DNA catabolic process, exonucleolytic; GO:0006139 nucleobase-containing compound metabolic process; GO:0006259 DNA metabolic process; GO:0006281 DNA repair; GO:0006308 DNA catabolic process; GO:0006310 DNA recombination; GO:0006364 rRNA processing; GO:0006396 RNA processing; GO:0006401 RNA catabolic process; GO:0006725 cellular aromatic compound metabolic proce…	GO:0005622 intracellular anatomical structure; GO:0005634 nucleus; GO:0005654 nucleoplasm; GO:0005730 nucleolus; GO:0016234 inclusion body; GO:0016235 aggresome; GO:0031974 membrane-enclosed lumen; GO:0031981 nuclear lumen; GO:0043226 organelle; GO:0043227 membrane-bounded organelle; GO:0043228 non-membrane-bounded organelle; GO:0043229 intracellular organelle; GO:0043231 intracellular membrane-b…	GO:0000175 3'-5'-exoribonuclease activity; GO:0000976 transcription cis-regulatory region binding; GO:0001067 transcription regulatory region nucleic acid binding; GO:0001147 transcription termination site sequence-specific DNA binding; GO:0003676 nucleic acid binding; GO:0003677 DNA binding; GO:0003690 double-stranded DNA binding; GO:0003824 catalytic activity; GO:0004518 nuclease activity; GO:0…	PF17846	PF17846 Xrn1 helical domain		LA	KOG2044	5'-3' exonuclease HKE1/RAT1	WP411 MRNA PROCESSING	http://www.wikipathways.org/instance/WP411_r117160	Transcription factor	R-HSA-390466 Chaperonin-mediated protein folding;R-HSA-390471 Association of TriC/CCT with target proteins during biosynthesis;R-HSA-391251 Protein folding;R-HSA-392499 Metabolism of proteins;R-HSA-6791226 Major pathway of rRNA processing in the nucleolus and cytosol;R-HSA-72312 rRNA processing;R-HSA-8868773 rRNA processing in the nucleus and cytosol;R-HSA-8953854 Metabolism of RNA	https://reactome.org/PathwayBrowser/#/R-HSA-390466;https://reactome.org/PathwayBrowser/#/R-HSA-390471;https://reactome.org/PathwayBrowser/#/R-HSA-391251;https://reactome.org/PathwayBrowser/#/R-HSA-392499;https://reactome.org/PathwayBrowser/#/R-HSA-6791226;https://reactome.org/PathwayBrowser/#/R-HSA-72312;https://reactome.org/PathwayBrowser/#/R-HSA-8868773;https://reactome.org/PathwayBrowser/#/R-H…
Q8IZH2	736	K	2.20709	0.000282378	Up	5'-3' exoribonuclease 1 OS=Homo sapiens OX=9606 GN=XRN1 PE=1 SV=1	XRN1	0.994487	VVAVSDGETK(GG)FYLEEPPGTQK	9203.62	8000.66	8081.31	21516.6	18730.4	17332.7	0.660687	0.590985	0.606869	1.51343	1.34442	1.24413	nucleus	K12618	XRN1; 5'-3' exoribonuclease 1 [EC:3.1.13.-]	hsa03008 Ribosome biogenesis in eukaryotes; hsa03018 RNA degradation	GO:0000003 reproduction; GO:0000184 nuclear-transcribed mRNA catabolic process, nonsense-mediated decay; GO:0000291 nuclear-transcribed mRNA catabolic process, exonucleolytic; GO:0000723 telomere maintenance; GO:0000956 nuclear-transcribed mRNA catabolic process; GO:0001700 embryonic development via the syncytial blastoderm; GO:0002009 morphogenesis of an epithelium; GO:0002165 instar larval or p…	GO:0000932 P-body; GO:0005622 intracellular anatomical structure; GO:0005737 cytoplasm; GO:0005829 cytosol; GO:0005886 plasma membrane; GO:0016020 membrane; GO:0030425 dendrite; GO:0032991 protein-containing complex; GO:0035770 ribonucleoprotein granule; GO:0036464 cytoplasmic ribonucleoprotein granule; GO:0036477 somatodendritic compartment; GO:0042995 cell projection; GO:0043005 neuron projecti…	GO:0002151 G-quadruplex RNA binding; GO:0003676 nucleic acid binding; GO:0003677 DNA binding; GO:0003723 RNA binding; GO:0003824 catalytic activity; GO:0004518 nuclease activity; GO:0004527 exonuclease activity; GO:0004532 exoribonuclease activity; GO:0004534 5'-3' exoribonuclease activity; GO:0004540 ribonuclease activity; GO:0005488 binding; GO:0008409 5'-3' exonuclease activity; GO:0016787 hyd…	PF17846; PF18332; PF18334; PF18129	PF17846 Xrn1 helical domain; PF18332 Exoribonuclease Xrn1 D1 domain; PF18334 Exoribonuclease Xrn1 D2/D3 domain; PF18129 Xrn1 SH3-like domain	PF18332 Exoribonuclease Xrn1 D1 domain	LD	KOG2045	5'-3' exonuclease XRN1/KEM1/SEP1 involved in DNA strand exchange and mRNA turnover				R-HSA-429914 Deadenylation-dependent mRNA decay;R-HSA-430039 mRNA decay by 5' to 3' exoribonuclease;R-HSA-450385 Butyrate Response Factor 1 (BRF1) binds and destabilizes mRNA;R-HSA-450513 Tristetraprolin (TTP, ZFP36) binds and destabilizes mRNA;R-HSA-450531 Regulation of mRNA stability by proteins that bind AU-rich elements;R-HSA-8953854 Metabolism of RNA	https://reactome.org/PathwayBrowser/#/R-HSA-429914;https://reactome.org/PathwayBrowser/#/R-HSA-430039;https://reactome.org/PathwayBrowser/#/R-HSA-450385;https://reactome.org/PathwayBrowser/#/R-HSA-450513;https://reactome.org/PathwayBrowser/#/R-HSA-450531;https://reactome.org/PathwayBrowser/#/R-HSA-8953854
P12956	575	K	0.578149	0.0274197	Down	X-ray repair cross-complementing protein 6 OS=Homo sapiens OX=9606 GN=XRCC6 PE=1 SV=2	XRCC6	0.999819	GTLGK(GG)FTVPMLK	38706.8	49588.8	53828.6	31759.6	20389.6	29134.7	1.03763	1.31803	1.43818	0.849408	0.555068	0.788928	cytoplasm	K10884	XRCC6; ATP-dependent DNA helicase 2 subunit 1	hsa03450 Non-homologous end-joining	GO:0000723 telomere maintenance; GO:0001775 cell activation; GO:0001817 regulation of cytokine production; GO:0001819 positive regulation of cytokine production; GO:0001932 regulation of protein phosphorylation; GO:0001934 positive regulation of protein phosphorylation; GO:0002200 somatic diversification of immune receptors; GO:0002218 activation of innate immune response; GO:0002252 immune effec…	GO:0000228 nuclear chromosome; GO:0000781 chromosome, telomeric region; GO:0000782 telomere cap complex; GO:0000783 nuclear telomere cap complex; GO:0005576 extracellular region; GO:0005622 intracellular anatomical structure; GO:0005634 nucleus; GO:0005654 nucleoplasm; GO:0005667 transcription regulator complex; GO:0005694 chromosome; GO:0005730 nucleolus; GO:0005737 cytoplasm; GO:0005829 cytosol…	GO:0001067 transcription regulatory region nucleic acid binding; GO:0003676 nucleic acid binding; GO:0003677 DNA binding; GO:0003678 DNA helicase activity; GO:0003690 double-stranded DNA binding; GO:0003723 RNA binding; GO:0003824 catalytic activity; GO:0004386 helicase activity; GO:0005488 binding; GO:0005515 protein binding; GO:0008022 protein C-terminus binding; GO:0008094 ATP-dependent activi…	PF03731; PF02735; PF02037	PF03731 Ku70/Ku80 N-terminal alpha/beta domain; PF02735 Ku70/Ku80 beta-barrel domain; PF02037 SAP domain	PF02037 SAP domain	L	KOG2327	DNA-binding subunit of a DNA-dependent protein kinase (Ku70 autoantigen)	WP4946 DNA REPAIR PATHWAYS FULL NETWORK;WP438 NONHOMOLOGOUS END JOINING	http://www.wikipathways.org/instance/WP4946_r117703;http://www.wikipathways.org/instance/WP438_r119305	Transcription factor	R-HSA-162587 HIV Life Cycle;R-HSA-162592 Integration of provirus;R-HSA-162594 Early Phase of HIV Life Cycle;R-HSA-162906 HIV Infection;R-HSA-1643685 Disease;R-HSA-164843 2-LTR circle formation;R-HSA-168249 Innate Immune System;R-HSA-168256 Immune System;R-HSA-1834941 STING mediated induction of host immune responses;R-HSA-1834949 Cytosolic sensors of pathogen-associated DNA ;R-HSA-3270619 IRF3-me…	https://reactome.org/PathwayBrowser/#/R-HSA-162587;https://reactome.org/PathwayBrowser/#/R-HSA-162592;https://reactome.org/PathwayBrowser/#/R-HSA-162594;https://reactome.org/PathwayBrowser/#/R-HSA-162906;https://reactome.org/PathwayBrowser/#/R-HSA-1643685;https://reactome.org/PathwayBrowser/#/R-HSA-164843;https://reactome.org/PathwayBrowser/#/R-HSA-168249;https://reactome.org/PathwayBrowser/#/R-H…	ANDROGEN RESPONSE;E2F TARGETS;MYC TARGETS V1	https://www.gsea-msigdb.org/gsea/msigdb/cards/HALLMARK_ANDROGEN_RESPONSE;https://www.gsea-msigdb.org/gsea/msigdb/cards/HALLMARK_E2F_TARGETS;https://www.gsea-msigdb.org/gsea/msigdb/cards/HALLMARK_MYC_TARGETS_V1
P12956	605	K	0.527915	0.018997	Down	X-ray repair cross-complementing protein 6 OS=Homo sapiens OX=9606 GN=XRCC6 PE=1 SV=2	XRCC6	1	KQELLEALTK(GG)HFQD	15697.5	17150.1	16397.6	6174.3	11079.2	8395.41	1.25527	1.35975	1.30686	0.492584	0.899699	0.678141	cytoplasm	K10884	XRCC6; ATP-dependent DNA helicase 2 subunit 1	hsa03450 Non-homologous end-joining	GO:0000723 telomere maintenance; GO:0001775 cell activation; GO:0001817 regulation of cytokine production; GO:0001819 positive regulation of cytokine production; GO:0001932 regulation of protein phosphorylation; GO:0001934 positive regulation of protein phosphorylation; GO:0002200 somatic diversification of immune receptors; GO:0002218 activation of innate immune response; GO:0002252 immune effec…	GO:0000228 nuclear chromosome; GO:0000781 chromosome, telomeric region; GO:0000782 telomere cap complex; GO:0000783 nuclear telomere cap complex; GO:0005576 extracellular region; GO:0005622 intracellular anatomical structure; GO:0005634 nucleus; GO:0005654 nucleoplasm; GO:0005667 transcription regulator complex; GO:0005694 chromosome; GO:0005730 nucleolus; GO:0005737 cytoplasm; GO:0005829 cytosol…	GO:0001067 transcription regulatory region nucleic acid binding; GO:0003676 nucleic acid binding; GO:0003677 DNA binding; GO:0003678 DNA helicase activity; GO:0003690 double-stranded DNA binding; GO:0003723 RNA binding; GO:0003824 catalytic activity; GO:0004386 helicase activity; GO:0005488 binding; GO:0005515 protein binding; GO:0008022 protein C-terminus binding; GO:0008094 ATP-dependent activi…	PF03731; PF02735; PF02037	PF03731 Ku70/Ku80 N-terminal alpha/beta domain; PF02735 Ku70/Ku80 beta-barrel domain; PF02037 SAP domain	PF02037 SAP domain	L	KOG2327	DNA-binding subunit of a DNA-dependent protein kinase (Ku70 autoantigen)	WP4946 DNA REPAIR PATHWAYS FULL NETWORK;WP438 NONHOMOLOGOUS END JOINING	http://www.wikipathways.org/instance/WP4946_r117703;http://www.wikipathways.org/instance/WP438_r119305	Transcription factor	R-HSA-162587 HIV Life Cycle;R-HSA-162592 Integration of provirus;R-HSA-162594 Early Phase of HIV Life Cycle;R-HSA-162906 HIV Infection;R-HSA-1643685 Disease;R-HSA-164843 2-LTR circle formation;R-HSA-168249 Innate Immune System;R-HSA-168256 Immune System;R-HSA-1834941 STING mediated induction of host immune responses;R-HSA-1834949 Cytosolic sensors of pathogen-associated DNA ;R-HSA-3270619 IRF3-me…	https://reactome.org/PathwayBrowser/#/R-HSA-162587;https://reactome.org/PathwayBrowser/#/R-HSA-162592;https://reactome.org/PathwayBrowser/#/R-HSA-162594;https://reactome.org/PathwayBrowser/#/R-HSA-162906;https://reactome.org/PathwayBrowser/#/R-HSA-1643685;https://reactome.org/PathwayBrowser/#/R-HSA-164843;https://reactome.org/PathwayBrowser/#/R-HSA-168249;https://reactome.org/PathwayBrowser/#/R-H…	ANDROGEN RESPONSE;E2F TARGETS;MYC TARGETS V1	https://www.gsea-msigdb.org/gsea/msigdb/cards/HALLMARK_ANDROGEN_RESPONSE;https://www.gsea-msigdb.org/gsea/msigdb/cards/HALLMARK_E2F_TARGETS;https://www.gsea-msigdb.org/gsea/msigdb/cards/HALLMARK_MYC_TARGETS_V1
P12956	596	K	0.287406	0.00689527	Down	X-ray repair cross-complementing protein 6 OS=Homo sapiens OX=9606 GN=XRCC6 PE=1 SV=2	XRCC6	0.985783	K(GG)QELLEALTK	4056.88	3757.9	2559.9	1004.79	962.688		1.64049	1.50666	1.03169	0.405362	0.395321		cytoplasm	K10884	XRCC6; ATP-dependent DNA helicase 2 subunit 1	hsa03450 Non-homologous end-joining	GO:0000723 telomere maintenance; GO:0001775 cell activation; GO:0001817 regulation of cytokine production; GO:0001819 positive regulation of cytokine production; GO:0001932 regulation of protein phosphorylation; GO:0001934 positive regulation of protein phosphorylation; GO:0002200 somatic diversification of immune receptors; GO:0002218 activation of innate immune response; GO:0002252 immune effec…	GO:0000228 nuclear chromosome; GO:0000781 chromosome, telomeric region; GO:0000782 telomere cap complex; GO:0000783 nuclear telomere cap complex; GO:0005576 extracellular region; GO:0005622 intracellular anatomical structure; GO:0005634 nucleus; GO:0005654 nucleoplasm; GO:0005667 transcription regulator complex; GO:0005694 chromosome; GO:0005730 nucleolus; GO:0005737 cytoplasm; GO:0005829 cytosol…	GO:0001067 transcription regulatory region nucleic acid binding; GO:0003676 nucleic acid binding; GO:0003677 DNA binding; GO:0003678 DNA helicase activity; GO:0003690 double-stranded DNA binding; GO:0003723 RNA binding; GO:0003824 catalytic activity; GO:0004386 helicase activity; GO:0005488 binding; GO:0005515 protein binding; GO:0008022 protein C-terminus binding; GO:0008094 ATP-dependent activi…	PF03731; PF02735; PF02037	PF03731 Ku70/Ku80 N-terminal alpha/beta domain; PF02735 Ku70/Ku80 beta-barrel domain; PF02037 SAP domain	PF02037 SAP domain	L	KOG2327	DNA-binding subunit of a DNA-dependent protein kinase (Ku70 autoantigen)	WP4946 DNA REPAIR PATHWAYS FULL NETWORK;WP438 NONHOMOLOGOUS END JOINING	http://www.wikipathways.org/instance/WP4946_r117703;http://www.wikipathways.org/instance/WP438_r119305	Transcription factor	R-HSA-162587 HIV Life Cycle;R-HSA-162592 Integration of provirus;R-HSA-162594 Early Phase of HIV Life Cycle;R-HSA-162906 HIV Infection;R-HSA-1643685 Disease;R-HSA-164843 2-LTR circle formation;R-HSA-168249 Innate Immune System;R-HSA-168256 Immune System;R-HSA-1834941 STING mediated induction of host immune responses;R-HSA-1834949 Cytosolic sensors of pathogen-associated DNA ;R-HSA-3270619 IRF3-me…	https://reactome.org/PathwayBrowser/#/R-HSA-162587;https://reactome.org/PathwayBrowser/#/R-HSA-162592;https://reactome.org/PathwayBrowser/#/R-HSA-162594;https://reactome.org/PathwayBrowser/#/R-HSA-162906;https://reactome.org/PathwayBrowser/#/R-HSA-1643685;https://reactome.org/PathwayBrowser/#/R-HSA-164843;https://reactome.org/PathwayBrowser/#/R-HSA-168249;https://reactome.org/PathwayBrowser/#/R-H…	ANDROGEN RESPONSE;E2F TARGETS;MYC TARGETS V1	https://www.gsea-msigdb.org/gsea/msigdb/cards/HALLMARK_ANDROGEN_RESPONSE;https://www.gsea-msigdb.org/gsea/msigdb/cards/HALLMARK_E2F_TARGETS;https://www.gsea-msigdb.org/gsea/msigdb/cards/HALLMARK_MYC_TARGETS_V1
Q13426	187	K	0.547018	0.0137821	Down	DNA repair protein XRCC4 OS=Homo sapiens OX=9606 GN=XRCC4 PE=1 SV=2	XRCC4	0.999616	FILVLNEK(GG)K	23587.9	31398.5	34346.4	18639.7	14125.1	14067.2	1.00918	1.4026	1.44114	0.825957	0.630932	0.650728	nucleus	K10886	XRCC4; DNA-repair protein XRCC4	hsa03450 Non-homologous end-joining	GO:0000722 telomere maintenance via recombination; GO:0000723 telomere maintenance; GO:0001701 in utero embryonic development; GO:0001775 cell activation; GO:0002200 somatic diversification of immune receptors; GO:0002204 somatic recombination of immunoglobulin genes involved in immune response; GO:0002208 somatic diversification of immunoglobulins involved in immune response; GO:0002244 hematopo…	GO:0000109 nucleotide-excision repair complex; GO:0000228 nuclear chromosome; GO:0000781 chromosome, telomeric region; GO:0005622 intracellular anatomical structure; GO:0005634 nucleus; GO:0005654 nucleoplasm; GO:0005694 chromosome; GO:0005737 cytoplasm; GO:0005829 cytosol; GO:0005958 DNA-dependent protein kinase-DNA ligase 4 complex; GO:0031974 membrane-enclosed lumen; GO:0031981 nuclear lumen; …	GO:0005488 binding; GO:0005515 protein binding; GO:0008022 protein C-terminus binding; GO:0042802 identical protein binding;							WP4946 DNA REPAIR PATHWAYS FULL NETWORK;WP4673 MALE INFERTILITY;WP438 NONHOMOLOGOUS END JOINING	http://www.wikipathways.org/instance/WP4946_r117703;http://www.wikipathways.org/instance/WP4673_r119920;http://www.wikipathways.org/instance/WP438_r119305	Transcription factor	R-HSA-162587 HIV Life Cycle;R-HSA-162592 Integration of provirus;R-HSA-162594 Early Phase of HIV Life Cycle;R-HSA-162906 HIV Infection;R-HSA-1643685 Disease;R-HSA-164843 2-LTR circle formation;R-HSA-2990846 SUMOylation;R-HSA-3108214 SUMOylation of DNA damage response and repair proteins;R-HSA-3108232 SUMO E3 ligases SUMOylate target proteins;R-HSA-392499 Metabolism of proteins;R-HSA-5663205 Infec…	https://reactome.org/PathwayBrowser/#/R-HSA-162587;https://reactome.org/PathwayBrowser/#/R-HSA-162592;https://reactome.org/PathwayBrowser/#/R-HSA-162594;https://reactome.org/PathwayBrowser/#/R-HSA-162906;https://reactome.org/PathwayBrowser/#/R-HSA-1643685;https://reactome.org/PathwayBrowser/#/R-HSA-164843;https://reactome.org/PathwayBrowser/#/R-HSA-2990846;https://reactome.org/PathwayBrowser/#/R-…
P18887	274	K	0.598146	0.0182089	Down	DNA repair protein XRCC1 OS=Homo sapiens OX=9606 GN=XRCC1 PE=1 SV=3	XRCC1	0.991579	RPK(GG)LPAPTR	13055.5	15903.4	11704.6	6362.16	9040.54	6848.49	1.21665	1.42739	1.06616	0.628164	0.893633	0.697447	nucleus	K10803	XRCC1; DNA-repair protein XRCC1	hsa03410 Base excision repair	GO:0000722 telomere maintenance via recombination; GO:0000723 telomere maintenance; GO:0000724 double-strand break repair via homologous recombination; GO:0000725 recombinational repair; GO:0001666 response to hypoxia; GO:0006139 nucleobase-containing compound metabolic process; GO:0006259 DNA metabolic process; GO:0006266 DNA ligation; GO:0006281 DNA repair; GO:0006282 regulation of DNA repair; …	GO:0000109 nucleotide-excision repair complex; GO:0000228 nuclear chromosome; GO:0000781 chromosome, telomeric region; GO:0000785 chromatin; GO:0005622 intracellular anatomical structure; GO:0005634 nucleus; GO:0005654 nucleoplasm; GO:0005694 chromosome; GO:0005730 nucleolus; GO:0031974 membrane-enclosed lumen; GO:0031981 nuclear lumen; GO:0032991 protein-containing complex; GO:0043226 organelle;…	GO:0003676 nucleic acid binding; GO:0003677 DNA binding; GO:0003684 damaged DNA binding; GO:0003824 catalytic activity; GO:0003909 DNA ligase activity; GO:0005488 binding; GO:0005515 protein binding; GO:0016874 ligase activity; GO:0016886 ligase activity, forming phosphoric ester bonds; GO:0019899 enzyme binding; GO:0032356 oxidized DNA binding; GO:0097159 organic cyclic compound binding; GO:0140…	PF01834	PF01834 XRCC1 N terminal domain		L	KOG3226	DNA repair protein	WP4752 BASE EXCISION REPAIR;WP4946 DNA REPAIR PATHWAYS FULL NETWORK;WP5114 NUCLEOTIDE EXCISION REPAIR IN XERODERMA PIGMENTOSUM	http://www.wikipathways.org/instance/WP4752_r119239;http://www.wikipathways.org/instance/WP4946_r117703;http://www.wikipathways.org/instance/WP5114_r119169		R-HSA-110381 Resolution of AP sites via the single-nucleotide replacement pathway;R-HSA-5649702 APEX1-Independent Resolution of AP Sites via the Single Nucleotide Replacement Pathway;R-HSA-5685939 HDR through MMEJ (alt-NHEJ);R-HSA-5693532 DNA Double-Strand Break Repair;R-HSA-5693538 Homology Directed Repair;R-HSA-5696397 Gap-filling DNA repair synthesis and ligation in GG-NER;R-HSA-5696398 Nucleo…	https://reactome.org/PathwayBrowser/#/R-HSA-110381;https://reactome.org/PathwayBrowser/#/R-HSA-5649702;https://reactome.org/PathwayBrowser/#/R-HSA-5685939;https://reactome.org/PathwayBrowser/#/R-HSA-5693532;https://reactome.org/PathwayBrowser/#/R-HSA-5693538;https://reactome.org/PathwayBrowser/#/R-HSA-5696397;https://reactome.org/PathwayBrowser/#/R-HSA-5696398;https://reactome.org/PathwayBrowser/…
Q9UBH6	48	K	3.40962	0.00774144	Up	Xenotropic and polytropic retrovirus receptor 1 OS=Homo sapiens OX=9606 GN=XPR1 PE=1 SV=1	XPR1	0.99899	DMLYSAQDQAPSVEVTDEDTVK(GG)R	1853.91	975.451	2205.75	5922.64	5225.9	5940.29	0.522957	0.260305	0.58142	1.65572	1.37806	1.61926	plasma membrane	K24195			GO:0001501 skeletal system development; GO:0002376 immune system process; GO:0002520 immune system development; GO:0002521 leukocyte differentiation; GO:0002573 myeloid leukocyte differentiation; GO:0006810 transport; GO:0006811 ion transport; GO:0006817 phosphate ion transport; GO:0006820 anion transport; GO:0006873 cellular ion homeostasis; GO:0007154 cell communication; GO:0007165 signal trans…	GO:0005622 intracellular anatomical structure; GO:0005737 cytoplasm; GO:0005886 plasma membrane; GO:0016020 membrane; GO:0031224 intrinsic component of membrane; GO:0031226 intrinsic component of plasma membrane; GO:0071944 cell periphery;	GO:0000822 inositol hexakisphosphate binding; GO:0001618 virus receptor activity; GO:0004888 transmembrane signaling receptor activity; GO:0004930 G protein-coupled receptor activity; GO:0005215 transporter activity; GO:0005488 binding; GO:0008509 anion transmembrane transporter activity; GO:0015075 ion transmembrane transporter activity; GO:0015103 inorganic anion transmembrane transporter activ…	PF03105	PF03105 SPX domain	PF03105 SPX domain	U	KOG1162	Predicted small molecule transporter
O43592	634	K	1.75869	0.0329285	Up	Exportin-T OS=Homo sapiens OX=9606 GN=XPOT PE=1 SV=2	XPOT	0.996895	ILLEK(GG)LMLAQDEER	2644.49	2240.62	2323.7		4552.62	3325.41	0.878418	0.713172	0.736778		1.58627	1.14365	cytoplasm	K14288	XPOT; exportin-T	hsa03013 Nucleocytoplasmic transport	GO:0006403 RNA localization; GO:0006405 RNA export from nucleus; GO:0006409 tRNA export from nucleus; GO:0006611 protein export from nucleus; GO:0006810 transport; GO:0006886 intracellular protein transport; GO:0006913 nucleocytoplasmic transport; GO:0008104 protein localization; GO:0015031 protein transport; GO:0015833 peptide transport; GO:0015931 nucleobase-containing compound transport; GO:00…	GO:0005622 intracellular anatomical structure; GO:0005634 nucleus; GO:0005635 nuclear envelope; GO:0005643 nuclear pore; GO:0005654 nucleoplasm; GO:0005737 cytoplasm; GO:0005829 cytosol; GO:0012505 endomembrane system; GO:0016363 nuclear matrix; GO:0031967 organelle envelope; GO:0031974 membrane-enclosed lumen; GO:0031975 envelope; GO:0031981 nuclear lumen; GO:0032991 protein-containing complex; …	GO:0000049 tRNA binding; GO:0003676 nucleic acid binding; GO:0003723 RNA binding; GO:0005488 binding; GO:0005515 protein binding; GO:0019899 enzyme binding; GO:0031267 small GTPase binding; GO:0051020 GTPase binding; GO:0097159 organic cyclic compound binding; GO:1901363 heterocyclic compound binding;				YUJ	KOG2021	Nuclear mRNA export factor receptor LOS1/Exportin-t (importin beta superfamily)				R-HSA-6784531 tRNA processing in the nucleus;R-HSA-72306 tRNA processing;R-HSA-8953854 Metabolism of RNA	https://reactome.org/PathwayBrowser/#/R-HSA-6784531;https://reactome.org/PathwayBrowser/#/R-HSA-72306;https://reactome.org/PathwayBrowser/#/R-HSA-8953854	MYC TARGETS V1;UNFOLDED PROTEIN RESPONSE	https://www.gsea-msigdb.org/gsea/msigdb/cards/HALLMARK_MYC_TARGETS_V1;https://www.gsea-msigdb.org/gsea/msigdb/cards/HALLMARK_UNFOLDED_PROTEIN_RESPONSE
Q01831	367	K	1.55752	0.00293318	Up	DNA repair protein complementing XP-C cells OS=Homo sapiens OX=9606 GN=XPC PE=1 SV=4	XPC	0.999616	GTK(GG)QEETFAK	19857	18158.5	16597.1	34738.1	29821.4	30262.4	0.857839	0.760833	0.699806	1.28968	1.16582	1.15558	nucleus	K10838	XPC; xeroderma pigmentosum group C-complementing protein	hsa03420 Nucleotide excision repair	GO:0000003 reproduction; GO:0000075 cell cycle checkpoint signaling; GO:0000077 DNA damage checkpoint signaling; GO:0000278 mitotic cell cycle; GO:0000280 nuclear division; GO:0000710 meiotic mismatch repair; GO:0000715 nucleotide-excision repair, DNA damage recognition; GO:0006139 nucleobase-containing compound metabolic process; GO:0006259 DNA metabolic process; GO:0006281 DNA repair; GO:000628…	GO:0000109 nucleotide-excision repair complex; GO:0000111 nucleotide-excision repair factor 2 complex; GO:0005622 intracellular anatomical structure; GO:0005634 nucleus; GO:0005654 nucleoplasm; GO:0005730 nucleolus; GO:0005737 cytoplasm; GO:0005739 mitochondrion; GO:0005829 cytosol; GO:0005886 plasma membrane; GO:0016020 membrane; GO:0031974 membrane-enclosed lumen; GO:0031981 nuclear lumen; GO:0…	GO:0000217 DNA secondary structure binding; GO:0000404 heteroduplex DNA loop binding; GO:0000405 bubble DNA binding; GO:0003676 nucleic acid binding; GO:0003677 DNA binding; GO:0003684 damaged DNA binding; GO:0003690 double-stranded DNA binding; GO:0003697 single-stranded DNA binding; GO:0005488 binding; GO:0030983 mismatched DNA binding; GO:0032135 DNA insertion or deletion binding; GO:0097159 o…	PF03835; PF10403; PF10404; PF10405	PF03835 Rad4 transglutaminase-like domain; PF10403 Rad4 beta-hairpin domain 1; PF10404 Rad4 beta-hairpin domain 2; PF10405 Rad4 beta-hairpin domain 3		L	KOG2179	Nucleotide excision repair complex XPC-HR23B, subunit XPC/DPB11	WP4946 DNA REPAIR PATHWAYS FULL NETWORK;WP4673 MALE INFERTILITY;WP4753 NUCLEOTIDE EXCISION REPAIR;WP5114 NUCLEOTIDE EXCISION REPAIR IN XERODERMA PIGMENTOSUM;WP4963 P53 TRANSCRIPTIONAL GENE NETWORK	http://www.wikipathways.org/instance/WP4946_r117703;http://www.wikipathways.org/instance/WP4673_r119920;http://www.wikipathways.org/instance/WP4753_r119238;http://www.wikipathways.org/instance/WP5114_r119169;http://www.wikipathways.org/instance/WP4963_r112233	Transcription factor	R-HSA-2990846 SUMOylation;R-HSA-3108214 SUMOylation of DNA damage response and repair proteins;R-HSA-3108232 SUMO E3 ligases SUMOylate target proteins;R-HSA-392499 Metabolism of proteins;R-HSA-5696394 DNA Damage Recognition in GG-NER;R-HSA-5696395 Formation of Incision Complex in GG-NER;R-HSA-5696398 Nucleotide Excision Repair;R-HSA-5696399 Global Genome Nucleotide Excision Repair (GG-NER);R-HSA-…	https://reactome.org/PathwayBrowser/#/R-HSA-2990846;https://reactome.org/PathwayBrowser/#/R-HSA-3108214;https://reactome.org/PathwayBrowser/#/R-HSA-3108232;https://reactome.org/PathwayBrowser/#/R-HSA-392499;https://reactome.org/PathwayBrowser/#/R-HSA-5696394;https://reactome.org/PathwayBrowser/#/R-HSA-5696395;https://reactome.org/PathwayBrowser/#/R-HSA-5696398;https://reactome.org/PathwayBrowser/…	DNA REPAIR;P53 PATHWAY	https://www.gsea-msigdb.org/gsea/msigdb/cards/HALLMARK_DNA_REPAIR;https://www.gsea-msigdb.org/gsea/msigdb/cards/HALLMARK_P53_PATHWAY
P98170	297	K	2.23686	0.035275	Up	E3 ubiquitin-protein ligase XIAP OS=Homo sapiens OX=9606 GN=XIAP PE=1 SV=2	XIAP	0.999526	AGFYALGEGDK(GG)VK	4067.7	7837.74	3806.62	8460.14	15056.3	11594.7	0.498824	0.913618	0.434193	1.04568	1.70434	1.38063	cytoplasm	K04725	XIAP; E3 ubiquitin-protein ligase XIAP [EC:2.3.2.27]	hsa04215 Apoptosis - multiple species; hsa04510 Focal adhesion; hsa05166 Human T-cell leukemia virus 1 infection; hsa05200 Pathways in cancer; hsa05207 Chemical carcinogenesis - receptor activation; hsa05222 Small cell lung cancer; hsa04621 NOD-like receptor signaling pathway; hsa01524 Platinum drug resistance; hsa04064 NF-kappa B signaling pathway; hsa05145 Toxoplasmosis; hsa04210 Apoptosis; hsa…	GO:0002682 regulation of immune system process; GO:0006355 regulation of transcription, DNA-templated; GO:0006357 regulation of transcription by RNA polymerase II; GO:0006464 cellular protein modification process; GO:0006807 nitrogen compound metabolic process; GO:0006915 apoptotic process; GO:0006950 response to stress; GO:0006974 cellular response to DNA damage stimulus; GO:0008152 metabolic pr…	GO:0005622 intracellular anatomical structure; GO:0005634 nucleus; GO:0005654 nucleoplasm; GO:0005737 cytoplasm; GO:0005829 cytosol; GO:0031974 membrane-enclosed lumen; GO:0031981 nuclear lumen; GO:0032991 protein-containing complex; GO:0043226 organelle; GO:0043227 membrane-bounded organelle; GO:0043229 intracellular organelle; GO:0043231 intracellular membrane-bounded organelle; GO:0043233 orga…	GO:0002020 protease binding; GO:0003824 catalytic activity; GO:0004842 ubiquitin-protein transferase activity; GO:0004857 enzyme inhibitor activity; GO:0004866 endopeptidase inhibitor activity; GO:0004869 cysteine-type endopeptidase inhibitor activity; GO:0005488 binding; GO:0005515 protein binding; GO:0016740 transferase activity; GO:0019787 ubiquitin-like protein transferase activity; GO:001989…	PF00653; PF13920	PF00653 Inhibitor of Apoptosis domain; PF13920 Zinc finger, C3HC4 type (RING finger)	PF00653 Inhibitor of Apoptosis domain	DR	KOG1101	Apoptosis inhibitor IAP1 and related BIR domain proteins	WP254 APOPTOSIS;WP1772 APOPTOSIS MODULATION AND SIGNALING;WP5090 COMPLEMENT SYSTEM IN NEURONAL DEVELOPMENT AND PLASTICITY;WP3286 COPPER HOMEOSTASIS;WP306 FOCAL ADHESION;WP4008 NOCGMPPKG MEDIATED NEUROPROTECTION;WP1433 NUCLEOTIDEBINDING OLIGOMERIZATION DOMAIN NOD PATHWAY	http://www.wikipathways.org/instance/WP254_r118382;http://www.wikipathways.org/instance/WP1772_r120736;http://www.wikipathways.org/instance/WP5090_r118898;http://www.wikipathways.org/instance/WP3286_r106367;http://www.wikipathways.org/instance/WP306_r116784;http://www.wikipathways.org/instance/WP4008_r117805;http://www.wikipathways.org/instance/WP1433_r117810		R-HSA-109581 Apoptosis;R-HSA-109606 Intrinsic Pathway for Apoptosis;R-HSA-111458 Formation of apoptosome;R-HSA-111459 Activation of caspases through apoptosome-mediated cleavage;R-HSA-111461 Cytochrome c-mediated apoptotic response;R-HSA-111463 SMAC (DIABLO) binds to IAPs ;R-HSA-111464 SMAC(DIABLO)-mediated dissociation of IAP:caspase complexes ;R-HSA-111469 SMAC, XIAP-regulated apoptotic respons…	https://reactome.org/PathwayBrowser/#/R-HSA-109581;https://reactome.org/PathwayBrowser/#/R-HSA-109606;https://reactome.org/PathwayBrowser/#/R-HSA-111458;https://reactome.org/PathwayBrowser/#/R-HSA-111459;https://reactome.org/PathwayBrowser/#/R-HSA-111461;https://reactome.org/PathwayBrowser/#/R-HSA-111463;https://reactome.org/PathwayBrowser/#/R-HSA-111464;https://reactome.org/PathwayBrowser/#/R-HS…	APOPTOSIS;TGF BETA SIGNALING	https://www.gsea-msigdb.org/gsea/msigdb/cards/HALLMARK_APOPTOSIS;https://www.gsea-msigdb.org/gsea/msigdb/cards/HALLMARK_TGF_BETA_SIGNALING
Q9HD64	12	K	0.237447	0.0251664	Down	X antigen family member 1 OS=Homo sapiens OX=9606 GN=XAGE1B PE=1 SV=3	XAGE1B	0.999143	NQQLK(GG)VGILHLGSR	7259.06	6037.88	7718.64	2880.43	1557.64	5545.22	2.27563	1.14033	2.80194	0.436048	0.256038	0.784336	extracellular
Q9HD64	37	K	0.48786	0.022896	Down	X antigen family member 1 OS=Homo sapiens OX=9606 GN=XAGE1B PE=1 SV=3	XAGE1B	0.999734	SQC(Carbamidomethyl)ATWK(GG)VIC(Carbamidomethyl)K	31280.8	29174.3	24542.4	25870	20988.2	31477.7	1.8611	1.04573	1.69085	0.743267	0.65476	0.844999	extracellular
Q9HCS7	794	K	0.460331	0.000744519	Down	Pre-mRNA-splicing factor SYF1 OS=Homo sapiens OX=9606 GN=XAB2 PE=1 SV=2	XAB2	0.997944	AQSK(GG)ILFVR	16844.9	20772.5	16083.7	9235.99	8651.52	8230.11	1.31366	1.58477	1.25181	0.685172	0.63167	0.593639	cytoplasm	K12867	SYF1; pre-mRNA-splicing factor SYF1	hsa03040 Spliceosome	GO:0000349 generation of catalytic spliceosome for first transesterification step; GO:0000375 RNA splicing, via transesterification reactions; GO:0000377 RNA splicing, via transesterification reactions with bulged adenosine as nucleophile; GO:0000393 spliceosomal conformational changes to generate catalytic conformation; GO:0000398 mRNA splicing, via spliceosome; GO:0001655 urogenital system deve…	GO:0000974 Prp19 complex; GO:0005622 intracellular anatomical structure; GO:0005634 nucleus; GO:0005654 nucleoplasm; GO:0005681 spliceosomal complex; GO:0005684 U2-type spliceosomal complex; GO:0031974 membrane-enclosed lumen; GO:0031981 nuclear lumen; GO:0032991 protein-containing complex; GO:0043226 organelle; GO:0043227 membrane-bounded organelle; GO:0043229 intracellular organelle; GO:0043231…	GO:0005488 binding; GO:0005515 protein binding;				A	KOG2047	mRNA splicing factor	WP5114 NUCLEOTIDE EXCISION REPAIR IN XERODERMA PIGMENTOSUM;WP4312 RETT SYNDROME CAUSING GENES	http://www.wikipathways.org/instance/WP5114_r119169;http://www.wikipathways.org/instance/WP4312_r119230		R-HSA-5696398 Nucleotide Excision Repair;R-HSA-6781823 Formation of TC-NER Pre-Incision Complex;R-HSA-6781827 Transcription-Coupled Nucleotide Excision Repair (TC-NER);R-HSA-6782135 Dual incision in TC-NER;R-HSA-6782210 Gap-filling DNA repair synthesis and ligation in TC-NER;R-HSA-72163 mRNA Splicing - Major Pathway;R-HSA-72172 mRNA Splicing;R-HSA-72203 Processing of Capped Intron-Containing Pre-…	https://reactome.org/PathwayBrowser/#/R-HSA-5696398;https://reactome.org/PathwayBrowser/#/R-HSA-6781823;https://reactome.org/PathwayBrowser/#/R-HSA-6781827;https://reactome.org/PathwayBrowser/#/R-HSA-6782135;https://reactome.org/PathwayBrowser/#/R-HSA-6782210;https://reactome.org/PathwayBrowser/#/R-HSA-72163;https://reactome.org/PathwayBrowser/#/R-HSA-72172;https://reactome.org/PathwayBrowser/#/R…
O00308	324	K	2.29026	0.0470894	Up	NEDD4-like E3 ubiquitin-protein ligase WWP2 OS=Homo sapiens OX=9606 GN=WWP2 PE=1 SV=2	WWP2	0.998585	VYYVDHNTK(GG)TTTWER	7368.49	10542.7	5763.71	11077.5	12753.8	19328.5	0.593276	0.848203	0.489	0.994375	1.25584	2.17109	mitochondria	K05630	WWP2; NEDD4-like E3 ubiquitin-protein ligase WWP2 [EC:2.3.2.26]	hsa04120 Ubiquitin mediated proteolysis	GO:0000122 negative regulation of transcription by RNA polymerase II; GO:0000209 protein polyubiquitination; GO:0006139 nucleobase-containing compound metabolic process; GO:0006351 transcription, DNA-templated; GO:0006355 regulation of transcription, DNA-templated; GO:0006357 regulation of transcription by RNA polymerase II; GO:0006366 transcription by RNA polymerase II; GO:0006464 cellular prote…	GO:0000151 ubiquitin ligase complex; GO:0005622 intracellular anatomical structure; GO:0005634 nucleus; GO:0005737 cytoplasm; GO:0005829 cytosol; GO:0032991 protein-containing complex; GO:0043226 organelle; GO:0043227 membrane-bounded organelle; GO:0043229 intracellular organelle; GO:0043231 intracellular membrane-bounded organelle; GO:1902494 catalytic complex; GO:1990234 transferase complex;	GO:0003824 catalytic activity; GO:0004842 ubiquitin-protein transferase activity; GO:0005488 binding; GO:0005515 protein binding; GO:0008134 transcription factor binding; GO:0016740 transferase activity; GO:0019787 ubiquitin-like protein transferase activity; GO:0061630 ubiquitin protein ligase activity; GO:0061659 ubiquitin-like protein ligase activity; GO:0140096 catalytic activity, acting on a…	PF00397; PF00632	PF00397 WW domain; PF00632 HECT-domain (ubiquitin-transferase)	PF00397 WW domain	O	KOG0940	Ubiquitin protein ligase RSP5/NEDD4				R-HSA-1257604 PIP3 activates AKT signaling;R-HSA-157118 Signaling by NOTCH;R-HSA-162582 Signal Transduction;R-HSA-194315 Signaling by Rho GTPases;R-HSA-6807070 PTEN Regulation;R-HSA-8948751 Regulation of PTEN stability and activity;R-HSA-9006925 Intracellular signaling by second messengers;R-HSA-9012852 Signaling by NOTCH3;R-HSA-9012999 RHO GTPase cycle;R-HSA-9013406 RHOQ GTPase cycle;R-HSA-90134…	https://reactome.org/PathwayBrowser/#/R-HSA-1257604;https://reactome.org/PathwayBrowser/#/R-HSA-157118;https://reactome.org/PathwayBrowser/#/R-HSA-162582;https://reactome.org/PathwayBrowser/#/R-HSA-194315;https://reactome.org/PathwayBrowser/#/R-HSA-6807070;https://reactome.org/PathwayBrowser/#/R-HSA-8948751;https://reactome.org/PathwayBrowser/#/R-HSA-9006925;https://reactome.org/PathwayBrowser/#/…
O00308	17	K	1.63429	0.00102738	Up	NEDD4-like E3 ubiquitin-protein ligase WWP2 OS=Homo sapiens OX=9606 GN=WWP2 PE=1 SV=2	WWP2	0.998092	AGVALPFEK(GG)SQLTLK	27218.2	28071.1	27232.7	45656.5	35409.1	30833.5	0.753349	0.776363	0.794247	1.40886	1.19858	1.19059	mitochondria	K05630	WWP2; NEDD4-like E3 ubiquitin-protein ligase WWP2 [EC:2.3.2.26]	hsa04120 Ubiquitin mediated proteolysis	GO:0000122 negative regulation of transcription by RNA polymerase II; GO:0000209 protein polyubiquitination; GO:0006139 nucleobase-containing compound metabolic process; GO:0006351 transcription, DNA-templated; GO:0006355 regulation of transcription, DNA-templated; GO:0006357 regulation of transcription by RNA polymerase II; GO:0006366 transcription by RNA polymerase II; GO:0006464 cellular prote…	GO:0000151 ubiquitin ligase complex; GO:0005622 intracellular anatomical structure; GO:0005634 nucleus; GO:0005737 cytoplasm; GO:0005829 cytosol; GO:0032991 protein-containing complex; GO:0043226 organelle; GO:0043227 membrane-bounded organelle; GO:0043229 intracellular organelle; GO:0043231 intracellular membrane-bounded organelle; GO:1902494 catalytic complex; GO:1990234 transferase complex;	GO:0003824 catalytic activity; GO:0004842 ubiquitin-protein transferase activity; GO:0005488 binding; GO:0005515 protein binding; GO:0008134 transcription factor binding; GO:0016740 transferase activity; GO:0019787 ubiquitin-like protein transferase activity; GO:0061630 ubiquitin protein ligase activity; GO:0061659 ubiquitin-like protein ligase activity; GO:0140096 catalytic activity, acting on a…	PF00397; PF00632	PF00397 WW domain; PF00632 HECT-domain (ubiquitin-transferase)		O	KOG0940	Ubiquitin protein ligase RSP5/NEDD4				R-HSA-1257604 PIP3 activates AKT signaling;R-HSA-157118 Signaling by NOTCH;R-HSA-162582 Signal Transduction;R-HSA-194315 Signaling by Rho GTPases;R-HSA-6807070 PTEN Regulation;R-HSA-8948751 Regulation of PTEN stability and activity;R-HSA-9006925 Intracellular signaling by second messengers;R-HSA-9012852 Signaling by NOTCH3;R-HSA-9012999 RHO GTPase cycle;R-HSA-9013406 RHOQ GTPase cycle;R-HSA-90134…	https://reactome.org/PathwayBrowser/#/R-HSA-1257604;https://reactome.org/PathwayBrowser/#/R-HSA-157118;https://reactome.org/PathwayBrowser/#/R-HSA-162582;https://reactome.org/PathwayBrowser/#/R-HSA-194315;https://reactome.org/PathwayBrowser/#/R-HSA-6807070;https://reactome.org/PathwayBrowser/#/R-HSA-8948751;https://reactome.org/PathwayBrowser/#/R-HSA-9006925;https://reactome.org/PathwayBrowser/#/…
Q9Y4P8	223	K	4.43522	0.0159428	Up	WD repeat domain phosphoinositide-interacting protein 2 OS=Homo sapiens OX=9606 GN=WIPI2 PE=1 SV=1	WIPI2	0.999096	LATASEK(GG)GTVIR	4390.21	1268.7	3533.49	13377.6	14207.5	11765.3	0.547638	0.149761	0.425812	1.72457	1.82441	1.43271	nucleus	K17908	WIPI1_2; autophagy-related protein 18	hsa04215 Apoptosis - multiple species; hsa05017 Spinocerebellar ataxia; hsa04140 Autophagy - animal; hsa05016 Huntington disease; hsa05131 Shigellosis; hsa05010 Alzheimer disease; hsa05022 Pathways of neurodegeneration - multiple diseases; hsa05014 Amyotrophic lateral sclerosis	GO:0000045 autophagosome assembly; GO:0000272 polysaccharide catabolic process; GO:0000422 autophagy of mitochondrion; GO:0002165 instar larval or pupal development; GO:0002252 immune effector process; GO:0002376 immune system process; GO:0002682 regulation of immune system process; GO:0002697 regulation of immune effector process; GO:0002831 regulation of response to biotic stimulus; GO:0005975 …	GO:0000139 Golgi membrane; GO:0000407 phagophore assembly site; GO:0000421 autophagosome membrane; GO:0005622 intracellular anatomical structure; GO:0005634 nucleus; GO:0005654 nucleoplasm; GO:0005737 cytoplasm; GO:0005768 endosome; GO:0005773 vacuole; GO:0005774 vacuolar membrane; GO:0005776 autophagosome; GO:0005794 Golgi apparatus; GO:0005802 trans-Golgi network; GO:0005829 cytosol; GO:0005856…	GO:0005102 signaling receptor binding; GO:0005488 binding; GO:0005515 protein binding; GO:0005543 phospholipid binding; GO:0008134 transcription factor binding; GO:0008289 lipid binding; GO:0010314 phosphatidylinositol-5-phosphate binding; GO:0030331 estrogen receptor binding; GO:0032266 phosphatidylinositol-3-phosphate binding; GO:0035091 phosphatidylinositol binding; GO:0043167 ion binding; GO:…				S	KOG2110	Uncharacterized conserved protein, contains WD40 repeats	WP5124 ALZHEIMERS DISEASE;WP2059 ALZHEIMERS DISEASE AND MIRNA EFFECTS;WP4923 AUTOPHAGY;WP4577 NEURODEGENERATION WITH BRAIN IRON ACCUMULATION NBIA SUBTYPES PATHWAY	http://www.wikipathways.org/instance/WP5124_r119432;http://www.wikipathways.org/instance/WP2059_r119468;http://www.wikipathways.org/instance/WP4923_r110416;http://www.wikipathways.org/instance/WP4577_r118444		R-HSA-1632852 Macroautophagy;R-HSA-9612973 Autophagy	https://reactome.org/PathwayBrowser/#/R-HSA-1632852;https://reactome.org/PathwayBrowser/#/R-HSA-9612973
Q562E7	411	K	1.70833	0.00252922	Up	WD repeat-containing protein 81 OS=Homo sapiens OX=9606 GN=WDR81 PE=1 SV=2	WDR81	0.999544	GDK(GG)QLDFTYEMTR	15222	18292.9	14893.5	27051.6	23442.1	27495.4	0.698454	0.846951	0.686834	1.33526	1.16443	1.31371	nucleus	K17601			GO:0006508 proteolysis; GO:0006511 ubiquitin-dependent protein catabolic process; GO:0006807 nitrogen compound metabolic process; GO:0006810 transport; GO:0006914 autophagy; GO:0006996 organelle organization; GO:0007005 mitochondrion organization; GO:0008152 metabolic process; GO:0009056 catabolic process; GO:0009057 macromolecule catabolic process; GO:0009892 negative regulation of metabolic pro…	GO:0000323 lytic vacuole; GO:0000421 autophagosome membrane; GO:0005622 intracellular anatomical structure; GO:0005737 cytoplasm; GO:0005739 mitochondrion; GO:0005764 lysosome; GO:0005765 lysosomal membrane; GO:0005768 endosome; GO:0005769 early endosome; GO:0005770 late endosome; GO:0005773 vacuole; GO:0005774 vacuolar membrane; GO:0005776 autophagosome; GO:0005829 cytosol; GO:0010008 endosome m…	GO:0005488 binding; GO:0005515 protein binding; GO:0019207 kinase regulator activity; GO:0030234 enzyme regulator activity; GO:0031593 polyubiquitin modification-dependent protein binding; GO:0035014 phosphatidylinositol 3-kinase regulator activity; GO:0070530 K63-linked polyubiquitin modification-dependent protein binding; GO:0098772 molecular function regulator; GO:0140030 modification-dependen…				S	KOG4190	Uncharacterized conserved protein				R-HSA-162582 Signal Transduction;R-HSA-194315 Signaling by Rho GTPases;R-HSA-9012999 RHO GTPase cycle;R-HSA-9013148 CDC42 GTPase cycle;R-HSA-9716542 Signaling by Rho GTPases, Miro GTPases and RHOBTB3	https://reactome.org/PathwayBrowser/#/R-HSA-162582;https://reactome.org/PathwayBrowser/#/R-HSA-194315;https://reactome.org/PathwayBrowser/#/R-HSA-9012999;https://reactome.org/PathwayBrowser/#/R-HSA-9013148;https://reactome.org/PathwayBrowser/#/R-HSA-9716542
Q9BQA1	3	K	0.63506	0.00518746	Down	Methylosome protein 50 OS=Homo sapiens OX=9606 GN=WDR77 PE=1 SV=1	WDR77	0.999707	K(GG)ETPPPLVPPAAR	80939.2	95497.2	86553.3	49059.7	45738.7	60151.2	1.15299	1.27374	1.20979	0.709211	0.706425	0.893773	nucleus	K13221			GO:0000003 reproduction; GO:0000578 embryonic axis specification; GO:0001655 urogenital system development; GO:0002065 columnar/cuboidal epithelial cell differentiation; GO:0002067 glandular epithelial cell differentiation; GO:0003002 regionalization; GO:0003006 developmental process involved in reproduction; GO:0006355 regulation of transcription, DNA-templated; GO:0006357 regulation of transcri…	GO:0005622 intracellular anatomical structure; GO:0005634 nucleus; GO:0005654 nucleoplasm; GO:0005737 cytoplasm; GO:0005794 Golgi apparatus; GO:0005829 cytosol; GO:0012505 endomembrane system; GO:0031974 membrane-enclosed lumen; GO:0031981 nuclear lumen; GO:0032991 protein-containing complex; GO:0034708 methyltransferase complex; GO:0034709 methylosome; GO:0035770 ribonucleoprotein granule; GO:00…	GO:0000166 nucleotide binding; GO:0003676 nucleic acid binding; GO:0003677 DNA binding; GO:0003712 transcription coregulator activity; GO:0003713 transcription coactivator activity; GO:0003824 catalytic activity; GO:0005488 binding; GO:0008168 methyltransferase activity; GO:0008170 N-methyltransferase activity; GO:0008276 protein methyltransferase activity; GO:0008327 methyl-CpG binding; GO:00087…				A	KOG0284	Polyadenylation factor I complex, subunit PFS2				R-HSA-191859 snRNP Assembly;R-HSA-194441 Metabolism of non-coding RNA;R-HSA-3214858 RMTs methylate histone arginines;R-HSA-3247509 Chromatin modifying enzymes;R-HSA-4839726 Chromatin organization;R-HSA-8953854 Metabolism of RNA	https://reactome.org/PathwayBrowser/#/R-HSA-191859;https://reactome.org/PathwayBrowser/#/R-HSA-194441;https://reactome.org/PathwayBrowser/#/R-HSA-3214858;https://reactome.org/PathwayBrowser/#/R-HSA-3247509;https://reactome.org/PathwayBrowser/#/R-HSA-4839726;https://reactome.org/PathwayBrowser/#/R-HSA-8953854
Q6RFH5	359	K	0.561735	0.00279215	Down	WD repeat-containing protein 74 OS=Homo sapiens OX=9606 GN=WDR74 PE=1 SV=1	WDR74	0.999436	K(GG)LSGLEQPQGALQTR	39786.7	35219.8	43914.4	20578.5	24637.2	24739.6	1.2781	1.14941	1.43956	0.641847	0.774398	0.75602	cytoplasm,nucleus	K14841			GO:0001701 in utero embryonic development; GO:0001824 blastocyst development; GO:0001825 blastocyst formation; GO:0006139 nucleobase-containing compound metabolic process; GO:0006725 cellular aromatic compound metabolic process; GO:0006807 nitrogen compound metabolic process; GO:0007275 multicellular organism development; GO:0008152 metabolic process; GO:0009653 anatomical structure morphogenesis…	GO:0005622 intracellular anatomical structure; GO:0005634 nucleus; GO:0005730 nucleolus; GO:0030684 preribosome; GO:0030687 preribosome, large subunit precursor; GO:0031974 membrane-enclosed lumen; GO:0031981 nuclear lumen; GO:0032991 protein-containing complex; GO:0043226 organelle; GO:0043227 membrane-bounded organelle; GO:0043228 non-membrane-bounded organelle; GO:0043229 intracellular organel…					S	KOG3881	Uncharacterized conserved protein	WP5115 NETWORK MAP OF SARSCOV2 SIGNALING PATHWAY	http://www.wikipathways.org/instance/WP5115_r120597				MYC TARGETS V2	https://www.gsea-msigdb.org/gsea/msigdb/cards/HALLMARK_MYC_TARGETS_V2
Q9Y484	318	K	0.54807	0.0023865	Down	WD repeat domain phosphoinositide-interacting protein 4 OS=Homo sapiens OX=9606 GN=WDR45 PE=1 SV=1	WDR45	0.996584	NTSK(GG)NVNSVIAIC(Carbamidomethyl)VDGTFHK	9907.57	9908.6	11724.6	6529.21	5142.31	5850.33	1.19047	1.25939	1.43573	0.75591	0.616259	0.757405	mitochondria	K22991			GO:0000045 autophagosome assembly; GO:0000422 autophagy of mitochondrion; GO:0006464 cellular protein modification process; GO:0006497 protein lipidation; GO:0006807 nitrogen compound metabolic process; GO:0006914 autophagy; GO:0006996 organelle organization; GO:0007005 mitochondrion organization; GO:0007033 vacuole organization; GO:0008104 protein localization; GO:0008152 metabolic process; GO:0…	GO:0000407 phagophore assembly site; GO:0005622 intracellular anatomical structure; GO:0005737 cytoplasm; GO:0005829 cytosol; GO:0016020 membrane; GO:0019898 extrinsic component of membrane; GO:0034045 phagophore assembly site membrane;	GO:0005488 binding; GO:0005515 protein binding; GO:0005543 phospholipid binding; GO:0008289 lipid binding; GO:0010314 phosphatidylinositol-5-phosphate binding; GO:0032266 phosphatidylinositol-3-phosphate binding; GO:0035091 phosphatidylinositol binding; GO:0043167 ion binding; GO:0043168 anion binding; GO:0070273 phosphatidylinositol-4-phosphate binding; GO:0080025 phosphatidylinositol-3,5-bispho…				S	KOG2111	Uncharacterized conserved protein, contains WD40 repeats	WP4577 NEURODEGENERATION WITH BRAIN IRON ACCUMULATION NBIA SUBTYPES PATHWAY	http://www.wikipathways.org/instance/WP4577_r118444		R-HSA-1632852 Macroautophagy;R-HSA-9612973 Autophagy	https://reactome.org/PathwayBrowser/#/R-HSA-1632852;https://reactome.org/PathwayBrowser/#/R-HSA-9612973
Q9GZL7	121	K	1.72271	0.0379248	Up	Ribosome biogenesis protein WDR12 OS=Homo sapiens OX=9606 GN=WDR12 PE=1 SV=2	WDR12	0.999819	GAEEWILTGSYDK(GG)TSR	9271.18	5645.71	6737.69	11175.3	12115.7	16407.5	0.924576	0.566915	0.691763	1.07198	1.14711	1.54203	nucleus	K14863			GO:0000460 maturation of 5.8S rRNA; GO:0000463 maturation of LSU-rRNA from tricistronic rRNA transcript (SSU-rRNA, 5.8S rRNA, LSU-rRNA); GO:0000466 maturation of 5.8S rRNA from tricistronic rRNA transcript (SSU-rRNA, 5.8S rRNA, LSU-rRNA); GO:0000470 maturation of LSU-rRNA; GO:0006139 nucleobase-containing compound metabolic process; GO:0006364 rRNA processing; GO:0006396 RNA processing; GO:000672…	GO:0005622 intracellular anatomical structure; GO:0005634 nucleus; GO:0005654 nucleoplasm; GO:0005730 nucleolus; GO:0030684 preribosome; GO:0030686 90S preribosome; GO:0030687 preribosome, large subunit precursor; GO:0031974 membrane-enclosed lumen; GO:0031981 nuclear lumen; GO:0032991 protein-containing complex; GO:0043226 organelle; GO:0043227 membrane-bounded organelle; GO:0043228 non-membrane…		PF08154	PF08154 NLE (NUC135) domain		Z	KOG0313	Microtubule binding protein YTM1 (contains WD40 repeats)				R-HSA-6791226 Major pathway of rRNA processing in the nucleolus and cytosol;R-HSA-72312 rRNA processing;R-HSA-8868773 rRNA processing in the nucleus and cytosol;R-HSA-8953854 Metabolism of RNA	https://reactome.org/PathwayBrowser/#/R-HSA-6791226;https://reactome.org/PathwayBrowser/#/R-HSA-72312;https://reactome.org/PathwayBrowser/#/R-HSA-8868773;https://reactome.org/PathwayBrowser/#/R-HSA-8953854
Q6ZS81	556	K	1.50165	0.00759182	Up	WD repeat- and FYVE domain-containing protein 4 OS=Homo sapiens OX=9606 GN=WDFY4 PE=1 SV=3	WDFY4	0.999636	IVVTLLK(GG)GSVR	11205.6	13721.3	10866.7	18023	18735.9	20284	0.744038	0.916792	0.723676	1.12918	1.17824	1.27328	plasma membrane	K24777						PF14844	PF14844 PH domain associated with Beige/BEACH		S	KOG1788	Uncharacterized conserved protein
Q969T9	83	K	0.325666	0.0318384	Down	WW domain-binding protein 2 OS=Homo sapiens OX=9606 GN=WBP2 PE=1 SV=1	WBP2	0.9964	DC(Carbamidomethyl)EIK(GG)QPVFGANYIK	17168.3	18901.6	15105.7	7385.84	7397.11	2415.04	1.56982	1.63754	1.36278	0.634411	0.648633	0.205295	cytoplasm	K22524			GO:0006355 regulation of transcription, DNA-templated; GO:0006357 regulation of transcription by RNA polymerase II; GO:0007154 cell communication; GO:0007165 signal transduction; GO:0008104 protein localization; GO:0009719 response to endogenous stimulus; GO:0009725 response to hormone; GO:0009755 hormone-mediated signaling pathway; GO:0009889 regulation of biosynthetic process; GO:0009891 positi…	GO:0000228 nuclear chromosome; GO:0000785 chromatin; GO:0005622 intracellular anatomical structure; GO:0005634 nucleus; GO:0005694 chromosome; GO:0005737 cytoplasm; GO:0031974 membrane-enclosed lumen; GO:0031981 nuclear lumen; GO:0043226 organelle; GO:0043227 membrane-bounded organelle; GO:0043228 non-membrane-bounded organelle; GO:0043229 intracellular organelle; GO:0043231 intracellular membran…	GO:0000976 transcription cis-regulatory region binding; GO:0000977 RNA polymerase II transcription regulatory region sequence-specific DNA binding; GO:0000978 RNA polymerase II cis-regulatory region sequence-specific DNA binding; GO:0000979 RNA polymerase II core promoter sequence-specific DNA binding; GO:0000987 cis-regulatory region sequence-specific DNA binding; GO:0001046 core promoter sequen…	PF02893	PF02893 GRAM domain	PF02893 GRAM domain	T	KOG3294	WW domain binding protein WBP-2, contains GRAM domain
Q9Y2W2	105	K	0.407125	0.00559804	Down	WW domain-binding protein 11 OS=Homo sapiens OX=9606 GN=WBP11 PE=1 SV=1	WBP11	0.999509	ENPDIYK(GG)ELR	48445.4	57391.1	42453.7	16457.8	21249.1	27188.8	1.40616	1.66443	1.25877	0.441614	0.585593	0.735379	nucleus	K12866	WBP11; WW domain-binding protein 11	hsa03040 Spliceosome	GO:0000375 RNA splicing, via transesterification reactions; GO:0000377 RNA splicing, via transesterification reactions with bulged adenosine as nucleophile; GO:0000398 mRNA splicing, via spliceosome; GO:0006139 nucleobase-containing compound metabolic process; GO:0006396 RNA processing; GO:0006397 mRNA processing; GO:0006725 cellular aromatic compound metabolic process; GO:0006807 nitrogen compou…	GO:0005622 intracellular anatomical structure; GO:0005634 nucleus; GO:0005654 nucleoplasm; GO:0005681 spliceosomal complex; GO:0005737 cytoplasm; GO:0005829 cytosol; GO:0016604 nuclear body; GO:0016607 nuclear speck; GO:0031974 membrane-enclosed lumen; GO:0031981 nuclear lumen; GO:0032991 protein-containing complex; GO:0043226 organelle; GO:0043227 membrane-bounded organelle; GO:0043229 intracell…	GO:0003676 nucleic acid binding; GO:0003677 DNA binding; GO:0003697 single-stranded DNA binding; GO:0003723 RNA binding; GO:0005488 binding; GO:0005515 protein binding; GO:0019208 phosphatase regulator activity; GO:0019888 protein phosphatase regulator activity; GO:0019904 protein domain specific binding; GO:0030234 enzyme regulator activity; GO:0050699 WW domain binding; GO:0097159 organic cycli…				S	KOG4672	Uncharacterized conserved low complexity protein				R-HSA-72163 mRNA Splicing - Major Pathway;R-HSA-72172 mRNA Splicing;R-HSA-72203 Processing of Capped Intron-Containing Pre-mRNA;R-HSA-8953854 Metabolism of RNA	https://reactome.org/PathwayBrowser/#/R-HSA-72163;https://reactome.org/PathwayBrowser/#/R-HSA-72172;https://reactome.org/PathwayBrowser/#/R-HSA-72203;https://reactome.org/PathwayBrowser/#/R-HSA-8953854
Q12768	202	K	1.94165	0.0333572	Up	WASH complex subunit 5 OS=Homo sapiens OX=9606 GN=WASHC5 PE=1 SV=1	WASHC5	0.997248	STGYSSQPGAK(GG)R	2517.79	3969.44	3802.6		6147.09	6441.23	0.540527	0.833772	0.815012		1.3886	1.44532	cytoplasm	K18464	RTSC; WASH complex subunit strumpellin	hsa04144 Endocytosis	GO:0000003 reproduction; GO:0000212 meiotic spindle organization; GO:0000226 microtubule cytoskeleton organization; GO:0000280 nuclear division; GO:0000902 cell morphogenesis; GO:0000904 cell morphogenesis involved in differentiation; GO:0000910 cytokinesis; GO:0001556 oocyte maturation; GO:0003006 developmental process involved in reproduction; GO:0003008 system process; GO:0003013 circulatory s…	GO:0005622 intracellular anatomical structure; GO:0005634 nucleus; GO:0005654 nucleoplasm; GO:0005737 cytoplasm; GO:0005768 endosome; GO:0005769 early endosome; GO:0012505 endomembrane system; GO:0031410 cytoplasmic vesicle; GO:0031974 membrane-enclosed lumen; GO:0031981 nuclear lumen; GO:0031982 vesicle; GO:0032991 protein-containing complex; GO:0036477 somatodendritic compartment; GO:0042995 ce…					S	KOG3666	Uncharacterized conserved protein
Q641Q2	110	K	0.646597	0.0015701	Down	WASH complex subunit 2A OS=Homo sapiens OX=9606 GN=WASHC2A PE=1 SV=3	WASHC2A	0.999616	VYDEEVEEPVLK(GG)AEAEK	10591.7	12374.4	10820	6149.8	7067.01	7202.39	1.12216	1.31726	1.17627	0.731789	0.807058	0.799046	nucleus	K18462	FAM21; WASH complex subunit FAM21	hsa04144 Endocytosis	GO:0006810 transport; GO:0008064 regulation of actin polymerization or depolymerization; GO:0009987 cellular process; GO:0010638 positive regulation of organelle organization; GO:0010769 regulation of cell morphogenesis involved in differentiation; GO:0010810 regulation of cell-substrate adhesion; GO:0016043 cellular component organization; GO:0016192 vesicle-mediated transport; GO:0016197 endoso…	GO:0005622 intracellular anatomical structure; GO:0005634 nucleus; GO:0005730 nucleolus; GO:0005737 cytoplasm; GO:0005768 endosome; GO:0005769 early endosome; GO:0005829 cytosol; GO:0005886 plasma membrane; GO:0012505 endomembrane system; GO:0016020 membrane; GO:0031410 cytoplasmic vesicle; GO:0031974 membrane-enclosed lumen; GO:0031981 nuclear lumen; GO:0031982 vesicle; GO:0032991 protein-contai…	GO:0005488 binding; GO:0005543 phospholipid binding; GO:0005546 phosphatidylinositol-4,5-bisphosphate binding; GO:0005547 phosphatidylinositol-3,4,5-trisphosphate binding; GO:0008289 lipid binding; GO:0010314 phosphatidylinositol-5-phosphate binding; GO:0032266 phosphatidylinositol-3-phosphate binding; GO:0035091 phosphatidylinositol binding; GO:0043167 ion binding; GO:0043168 anion binding; GO:0…
P23381	111	K	2.04848	0.0262018	Up	Tryptophan--tRNA ligase, cytoplasmic OS=Homo sapiens OX=9606 GN=WARS1 PE=1 SV=2	WARS1	0.999526	FGSSK(GG)IDK	14931.1	20792.3	15685.6	26156.1	31492.4	44189.3	0.581363	0.806333	0.599583	1.02326	1.2122	1.83544	cytoplasm	K01867	WARS; tryptophanyl-tRNA synthetase [EC:6.1.1.2]	hsa00970 Aminoacyl-tRNA biosynthesis	GO:0000902 cell morphogenesis; GO:0000904 cell morphogenesis involved in differentiation; GO:0001932 regulation of protein phosphorylation; GO:0001933 negative regulation of protein phosphorylation; GO:0006082 organic acid metabolic process; GO:0006139 nucleobase-containing compound metabolic process; GO:0006399 tRNA metabolic process; GO:0006412 translation; GO:0006418 tRNA aminoacylation for pr…	GO:0005622 intracellular anatomical structure; GO:0005634 nucleus; GO:0005737 cytoplasm; GO:0005829 cytosol; GO:0032991 protein-containing complex; GO:0043226 organelle; GO:0043227 membrane-bounded organelle; GO:0043229 intracellular organelle; GO:0043231 intracellular membrane-bounded organelle;	GO:0003824 catalytic activity; GO:0004812 aminoacyl-tRNA ligase activity; GO:0004830 tryptophan-tRNA ligase activity; GO:0004857 enzyme inhibitor activity; GO:0005488 binding; GO:0005515 protein binding; GO:0016874 ligase activity; GO:0016875 ligase activity, forming carbon-oxygen bonds; GO:0019207 kinase regulator activity; GO:0019210 kinase inhibitor activity; GO:0019899 enzyme binding; GO:0019…	PF00458	PF00458 WHEP-TRS domain		J	KOG2145	Cytoplasmic tryptophanyl-tRNA synthetase	WP3925 AMINO ACID METABOLISM;WP3613 PHOTODYNAMIC THERAPYINDUCED UNFOLDED PROTEIN RESPONSE;WP465 TRYPTOPHAN METABOLISM	http://www.wikipathways.org/instance/WP3925_r117062;http://www.wikipathways.org/instance/WP3613_r106539;http://www.wikipathways.org/instance/WP465_r119262		R-HSA-379716 Cytosolic tRNA aminoacylation;R-HSA-379724 tRNA Aminoacylation;R-HSA-392499 Metabolism of proteins;R-HSA-72766 Translation	https://reactome.org/PathwayBrowser/#/R-HSA-379716;https://reactome.org/PathwayBrowser/#/R-HSA-379724;https://reactome.org/PathwayBrowser/#/R-HSA-392499;https://reactome.org/PathwayBrowser/#/R-HSA-72766	ALLOGRAFT REJECTION;INTERFERON ALPHA RESPONSE;INTERFERON GAMMA RESPONSE;MTORC1 SIGNALING	https://www.gsea-msigdb.org/gsea/msigdb/cards/HALLMARK_ALLOGRAFT_REJECTION;https://www.gsea-msigdb.org/gsea/msigdb/cards/HALLMARK_INTERFERON_ALPHA_RESPONSE;https://www.gsea-msigdb.org/gsea/msigdb/cards/HALLMARK_INTERFERON_GAMMA_RESPONSE;https://www.gsea-msigdb.org/gsea/msigdb/cards/HALLMARK_MTORC1_SIGNALING
P23381	253	K	1.54077	0.00324321	Up	Tryptophan--tRNA ligase, cytoplasmic OS=Homo sapiens OX=9606 GN=WARS1 PE=1 SV=2	WARS1	0.999636	NVVK(GG)IQK	205070	243439	251385	339341	350617	358308	0.699951	0.827584	0.842361	1.16375	1.18307	1.30463	cytoplasm	K01867	WARS; tryptophanyl-tRNA synthetase [EC:6.1.1.2]	hsa00970 Aminoacyl-tRNA biosynthesis	GO:0000902 cell morphogenesis; GO:0000904 cell morphogenesis involved in differentiation; GO:0001932 regulation of protein phosphorylation; GO:0001933 negative regulation of protein phosphorylation; GO:0006082 organic acid metabolic process; GO:0006139 nucleobase-containing compound metabolic process; GO:0006399 tRNA metabolic process; GO:0006412 translation; GO:0006418 tRNA aminoacylation for pr…	GO:0005622 intracellular anatomical structure; GO:0005634 nucleus; GO:0005737 cytoplasm; GO:0005829 cytosol; GO:0032991 protein-containing complex; GO:0043226 organelle; GO:0043227 membrane-bounded organelle; GO:0043229 intracellular organelle; GO:0043231 intracellular membrane-bounded organelle;	GO:0003824 catalytic activity; GO:0004812 aminoacyl-tRNA ligase activity; GO:0004830 tryptophan-tRNA ligase activity; GO:0004857 enzyme inhibitor activity; GO:0005488 binding; GO:0005515 protein binding; GO:0016874 ligase activity; GO:0016875 ligase activity, forming carbon-oxygen bonds; GO:0019207 kinase regulator activity; GO:0019210 kinase inhibitor activity; GO:0019899 enzyme binding; GO:0019…	PF00458	PF00458 WHEP-TRS domain		J	KOG2145	Cytoplasmic tryptophanyl-tRNA synthetase	WP3925 AMINO ACID METABOLISM;WP3613 PHOTODYNAMIC THERAPYINDUCED UNFOLDED PROTEIN RESPONSE;WP465 TRYPTOPHAN METABOLISM	http://www.wikipathways.org/instance/WP3925_r117062;http://www.wikipathways.org/instance/WP3613_r106539;http://www.wikipathways.org/instance/WP465_r119262		R-HSA-379716 Cytosolic tRNA aminoacylation;R-HSA-379724 tRNA Aminoacylation;R-HSA-392499 Metabolism of proteins;R-HSA-72766 Translation	https://reactome.org/PathwayBrowser/#/R-HSA-379716;https://reactome.org/PathwayBrowser/#/R-HSA-379724;https://reactome.org/PathwayBrowser/#/R-HSA-392499;https://reactome.org/PathwayBrowser/#/R-HSA-72766	ALLOGRAFT REJECTION;INTERFERON ALPHA RESPONSE;INTERFERON GAMMA RESPONSE;MTORC1 SIGNALING	https://www.gsea-msigdb.org/gsea/msigdb/cards/HALLMARK_ALLOGRAFT_REJECTION;https://www.gsea-msigdb.org/gsea/msigdb/cards/HALLMARK_INTERFERON_ALPHA_RESPONSE;https://www.gsea-msigdb.org/gsea/msigdb/cards/HALLMARK_INTERFERON_GAMMA_RESPONSE;https://www.gsea-msigdb.org/gsea/msigdb/cards/HALLMARK_MTORC1_SIGNALING
P23381	331	K	2.19732	0.00155088	Up	Tryptophan--tRNA ligase, cytoplasmic OS=Homo sapiens OX=9606 GN=WARS1 PE=1 SV=2	WARS1	0.999275	IGYPK(GG)PALLHSTFFPALQGAQTK	21221.8	17655.2	15991.4	43065.1	41000.7	33713.6	0.733447	0.607736	0.542582	1.49544	1.40084	1.24296	cytoplasm	K01867	WARS; tryptophanyl-tRNA synthetase [EC:6.1.1.2]	hsa00970 Aminoacyl-tRNA biosynthesis	GO:0000902 cell morphogenesis; GO:0000904 cell morphogenesis involved in differentiation; GO:0001932 regulation of protein phosphorylation; GO:0001933 negative regulation of protein phosphorylation; GO:0006082 organic acid metabolic process; GO:0006139 nucleobase-containing compound metabolic process; GO:0006399 tRNA metabolic process; GO:0006412 translation; GO:0006418 tRNA aminoacylation for pr…	GO:0005622 intracellular anatomical structure; GO:0005634 nucleus; GO:0005737 cytoplasm; GO:0005829 cytosol; GO:0032991 protein-containing complex; GO:0043226 organelle; GO:0043227 membrane-bounded organelle; GO:0043229 intracellular organelle; GO:0043231 intracellular membrane-bounded organelle;	GO:0003824 catalytic activity; GO:0004812 aminoacyl-tRNA ligase activity; GO:0004830 tryptophan-tRNA ligase activity; GO:0004857 enzyme inhibitor activity; GO:0005488 binding; GO:0005515 protein binding; GO:0016874 ligase activity; GO:0016875 ligase activity, forming carbon-oxygen bonds; GO:0019207 kinase regulator activity; GO:0019210 kinase inhibitor activity; GO:0019899 enzyme binding; GO:0019…	PF00458	PF00458 WHEP-TRS domain		J	KOG2145	Cytoplasmic tryptophanyl-tRNA synthetase	WP3925 AMINO ACID METABOLISM;WP3613 PHOTODYNAMIC THERAPYINDUCED UNFOLDED PROTEIN RESPONSE;WP465 TRYPTOPHAN METABOLISM	http://www.wikipathways.org/instance/WP3925_r117062;http://www.wikipathways.org/instance/WP3613_r106539;http://www.wikipathways.org/instance/WP465_r119262		R-HSA-379716 Cytosolic tRNA aminoacylation;R-HSA-379724 tRNA Aminoacylation;R-HSA-392499 Metabolism of proteins;R-HSA-72766 Translation	https://reactome.org/PathwayBrowser/#/R-HSA-379716;https://reactome.org/PathwayBrowser/#/R-HSA-379724;https://reactome.org/PathwayBrowser/#/R-HSA-392499;https://reactome.org/PathwayBrowser/#/R-HSA-72766	ALLOGRAFT REJECTION;INTERFERON ALPHA RESPONSE;INTERFERON GAMMA RESPONSE;MTORC1 SIGNALING	https://www.gsea-msigdb.org/gsea/msigdb/cards/HALLMARK_ALLOGRAFT_REJECTION;https://www.gsea-msigdb.org/gsea/msigdb/cards/HALLMARK_INTERFERON_ALPHA_RESPONSE;https://www.gsea-msigdb.org/gsea/msigdb/cards/HALLMARK_INTERFERON_GAMMA_RESPONSE;https://www.gsea-msigdb.org/gsea/msigdb/cards/HALLMARK_MTORC1_SIGNALING
Q9BTA9	486	K	0.382878	0.00427157	Down	WW domain-containing adapter protein with coiled-coil OS=Homo sapiens OX=9606 GN=WAC PE=1 SV=3	WAC	0.998499	VSTPVVK(GG)QGPVSQSATQQPVTADK	28994.7	18059.2	25090.7	9801.1	8351.31	9637.84	1.79563	1.04866	1.51254	0.54473	0.542316	0.581087	nucleus	K23884			GO:0000075 cell cycle checkpoint signaling; GO:0000077 DNA damage checkpoint signaling; GO:0003008 system process; GO:0006325 chromatin organization; GO:0006355 regulation of transcription, DNA-templated; GO:0006464 cellular protein modification process; GO:0006513 protein monoubiquitination; GO:0006807 nitrogen compound metabolic process; GO:0006950 response to stress; GO:0006974 cellular respon…	GO:0000323 lytic vacuole; GO:0005622 intracellular anatomical structure; GO:0005634 nucleus; GO:0005654 nucleoplasm; GO:0005681 spliceosomal complex; GO:0005737 cytoplasm; GO:0005764 lysosome; GO:0005773 vacuole; GO:0031974 membrane-enclosed lumen; GO:0031981 nuclear lumen; GO:0032991 protein-containing complex; GO:0043226 organelle; GO:0043227 membrane-bounded organelle; GO:0043229 intracellular…	GO:0000993 RNA polymerase II complex binding; GO:0001098 basal transcription machinery binding; GO:0001099 basal RNA polymerase II transcription machinery binding; GO:0003682 chromatin binding; GO:0005488 binding; GO:0005515 protein binding; GO:0019899 enzyme binding; GO:0043175 RNA polymerase core enzyme binding; GO:0044877 protein-containing complex binding; GO:0070063 RNA polymerase binding;	PF00397	PF00397 WW domain		A	KOG0152	Spliceosomal protein FBP11/Splicing factor PRP40				R-HSA-392499 Metabolism of proteins;R-HSA-597592 Post-translational protein modification;R-HSA-8852135 Protein ubiquitination;R-HSA-8866654 E3 ubiquitin ligases ubiquitinate target proteins	https://reactome.org/PathwayBrowser/#/R-HSA-392499;https://reactome.org/PathwayBrowser/#/R-HSA-597592;https://reactome.org/PathwayBrowser/#/R-HSA-8852135;https://reactome.org/PathwayBrowser/#/R-HSA-8866654
Q9NP79	29	K	0.438516	0.0411639	Down	Vacuolar protein sorting-associated protein VTA1 homolog OS=Homo sapiens OX=9606 GN=VTA1 PE=1 SV=1	VTA1	0.998117	TAQEHDK(GG)RDPVVAYYC(Carbamidomethyl)R	9868.45	19713.3	16805.2	5143.86	8719.01	5080.64	0.865292	1.76587	1.48104	0.503753	0.81731	0.482203	cytoplasm	K12199	VTA1; vacuolar protein sorting-associated protein VTA1	hsa04144 Endocytosis	GO:0006810 transport; GO:0006914 autophagy; GO:0006996 organelle organization; GO:0007032 endosome organization; GO:0008152 metabolic process; GO:0009056 catabolic process; GO:0009987 cellular process; GO:0010256 endomembrane system organization; GO:0016032 viral process; GO:0016043 cellular component organization; GO:0016050 vesicle organization; GO:0016192 vesicle-mediated transport; GO:0016197…	GO:0005622 intracellular anatomical structure; GO:0005634 nucleus; GO:0005654 nucleoplasm; GO:0005737 cytoplasm; GO:0005768 endosome; GO:0005770 late endosome; GO:0005771 multivesicular body; GO:0005829 cytosol; GO:0010008 endosome membrane; GO:0012505 endomembrane system; GO:0016020 membrane; GO:0031090 organelle membrane; GO:0031410 cytoplasmic vesicle; GO:0031974 membrane-enclosed lumen; GO:00…	GO:0001671 ATPase activator activity; GO:0005488 binding; GO:0005515 protein binding; GO:0008022 protein C-terminus binding; GO:0008047 enzyme activator activity; GO:0030234 enzyme regulator activity; GO:0060589 nucleoside-triphosphatase regulator activity; GO:0060590 ATPase regulator activity; GO:0098772 molecular function regulator;	PF18097	PF18097 Vta1 C-terminal domain		S	KOG0917	Uncharacterized conserved protein				R-HSA-162587 HIV Life Cycle;R-HSA-162588 Budding and maturation of HIV virion;R-HSA-162599 Late Phase of HIV Life Cycle;R-HSA-162906 HIV Infection;R-HSA-1643685 Disease;R-HSA-199991 Membrane Trafficking;R-HSA-5653656 Vesicle-mediated transport;R-HSA-5663205 Infectious disease;R-HSA-917729 Endosomal Sorting Complex Required For Transport (ESCRT)	https://reactome.org/PathwayBrowser/#/R-HSA-162587;https://reactome.org/PathwayBrowser/#/R-HSA-162588;https://reactome.org/PathwayBrowser/#/R-HSA-162599;https://reactome.org/PathwayBrowser/#/R-HSA-162906;https://reactome.org/PathwayBrowser/#/R-HSA-1643685;https://reactome.org/PathwayBrowser/#/R-HSA-199991;https://reactome.org/PathwayBrowser/#/R-HSA-5653656;https://reactome.org/PathwayBrowser/#/R-…
Q86Y07	255	K	1.5634	0.0446707	Up	Serine/threonine-protein kinase VRK2 OS=Homo sapiens OX=9606 GN=VRK2 PE=1 SV=3	VRK2	0.994892	LPWEQNLK(GG)DPVAVQTAK	9450.63	8941.65	6148.94	10344	10839.5	14158.1	0.917786	0.866383	0.577121	1.16807	1.1277	1.39587	cytoplasm	K08816			GO:0001932 regulation of protein phosphorylation; GO:0001959 regulation of cytokine-mediated signaling pathway; GO:0006464 cellular protein modification process; GO:0006468 protein phosphorylation; GO:0006793 phosphorus metabolic process; GO:0006796 phosphate-containing compound metabolic process; GO:0006807 nitrogen compound metabolic process; GO:0006950 response to stress; GO:0006979 response t…	GO:0005622 intracellular anatomical structure; GO:0005634 nucleus; GO:0005737 cytoplasm; GO:0005739 mitochondrion; GO:0005740 mitochondrial envelope; GO:0005783 endoplasmic reticulum; GO:0005789 endoplasmic reticulum membrane; GO:0012505 endomembrane system; GO:0016020 membrane; GO:0031090 organelle membrane; GO:0031966 mitochondrial membrane; GO:0031967 organelle envelope; GO:0031975 envelope; G…	GO:0003824 catalytic activity; GO:0004672 protein kinase activity; GO:0004674 protein serine/threonine kinase activity; GO:0005488 binding; GO:0005515 protein binding; GO:0016301 kinase activity; GO:0016740 transferase activity; GO:0016772 transferase activity, transferring phosphorus-containing groups; GO:0016773 phosphotransferase activity, alcohol group as acceptor; GO:0019899 enzyme binding; …	PF00069	PF00069 Protein kinase domain	PF00069 Protein kinase domain	T	KOG1164	Casein kinase (serine/threonine/tyrosine protein kinase)				R-HSA-162582 Signal Transduction;R-HSA-194315 Signaling by Rho GTPases;R-HSA-9012999 RHO GTPase cycle;R-HSA-9013149 RAC1 GTPase cycle;R-HSA-9013404 RAC2 GTPase cycle;R-HSA-9013405 RHOD GTPase cycle;R-HSA-9013408 RHOG GTPase cycle;R-HSA-9013423 RAC3 GTPase cycle;R-HSA-9716542 Signaling by Rho GTPases, Miro GTPases and RHOBTB3	https://reactome.org/PathwayBrowser/#/R-HSA-162582;https://reactome.org/PathwayBrowser/#/R-HSA-194315;https://reactome.org/PathwayBrowser/#/R-HSA-9012999;https://reactome.org/PathwayBrowser/#/R-HSA-9013149;https://reactome.org/PathwayBrowser/#/R-HSA-9013404;https://reactome.org/PathwayBrowser/#/R-HSA-9013405;https://reactome.org/PathwayBrowser/#/R-HSA-9013408;https://reactome.org/PathwayBrowser/#…
Q86Y07	10	K	2.77973	0.00949519	Up	Serine/threonine-protein kinase VRK2 OS=Homo sapiens OX=9606 GN=VRK2 PE=1 SV=3	VRK2	0.996854	YK(GG)LPIPFPEGK	1028.33	1587.49	1130.66	3013.82	3137.74		0.503483	0.775488	0.535021	1.71581	1.64579		cytoplasm	K08816			GO:0001932 regulation of protein phosphorylation; GO:0001959 regulation of cytokine-mediated signaling pathway; GO:0006464 cellular protein modification process; GO:0006468 protein phosphorylation; GO:0006793 phosphorus metabolic process; GO:0006796 phosphate-containing compound metabolic process; GO:0006807 nitrogen compound metabolic process; GO:0006950 response to stress; GO:0006979 response t…	GO:0005622 intracellular anatomical structure; GO:0005634 nucleus; GO:0005737 cytoplasm; GO:0005739 mitochondrion; GO:0005740 mitochondrial envelope; GO:0005783 endoplasmic reticulum; GO:0005789 endoplasmic reticulum membrane; GO:0012505 endomembrane system; GO:0016020 membrane; GO:0031090 organelle membrane; GO:0031966 mitochondrial membrane; GO:0031967 organelle envelope; GO:0031975 envelope; G…	GO:0003824 catalytic activity; GO:0004672 protein kinase activity; GO:0004674 protein serine/threonine kinase activity; GO:0005488 binding; GO:0005515 protein binding; GO:0016301 kinase activity; GO:0016740 transferase activity; GO:0016772 transferase activity, transferring phosphorus-containing groups; GO:0016773 phosphotransferase activity, alcohol group as acceptor; GO:0019899 enzyme binding; …	PF00069	PF00069 Protein kinase domain		T	KOG1164	Casein kinase (serine/threonine/tyrosine protein kinase)				R-HSA-162582 Signal Transduction;R-HSA-194315 Signaling by Rho GTPases;R-HSA-9012999 RHO GTPase cycle;R-HSA-9013149 RAC1 GTPase cycle;R-HSA-9013404 RAC2 GTPase cycle;R-HSA-9013405 RHOD GTPase cycle;R-HSA-9013408 RHOG GTPase cycle;R-HSA-9013423 RAC3 GTPase cycle;R-HSA-9716542 Signaling by Rho GTPases, Miro GTPases and RHOBTB3	https://reactome.org/PathwayBrowser/#/R-HSA-162582;https://reactome.org/PathwayBrowser/#/R-HSA-194315;https://reactome.org/PathwayBrowser/#/R-HSA-9012999;https://reactome.org/PathwayBrowser/#/R-HSA-9013149;https://reactome.org/PathwayBrowser/#/R-HSA-9013404;https://reactome.org/PathwayBrowser/#/R-HSA-9013405;https://reactome.org/PathwayBrowser/#/R-HSA-9013408;https://reactome.org/PathwayBrowser/#…
Q9UN37	210	K	3.29251	0.00983032	Up	Vacuolar protein sorting-associated protein 4A OS=Homo sapiens OX=9606 GN=VPS4A PE=1 SV=1	VPS4A	0.993812	LVK(GG)NLFELAR	2203.99		1789	5267.86		6147.2	0.531704		0.448188	1.50413		1.72218	cytoplasm	K12196	VPS4; vacuolar protein-sorting-associated protein 4	hsa03250 Viral life cycle - HIV-1; hsa04217 Necroptosis; hsa04144 Endocytosis	GO:0000070 mitotic sister chromatid segregation; GO:0000075 cell cycle checkpoint signaling; GO:0000278 mitotic cell cycle; GO:0000280 nuclear division; GO:0000819 sister chromatid segregation; GO:0000910 cytokinesis; GO:0000916 actomyosin contractile ring contraction; GO:0000920 septum digestion after cytokinesis; GO:0001654 eye development; GO:0001745 compound eye morphogenesis; GO:0001751 comp…	GO:0000323 lytic vacuole; GO:0000922 spindle pole; GO:0005622 intracellular anatomical structure; GO:0005634 nucleus; GO:0005737 cytoplasm; GO:0005764 lysosome; GO:0005768 endosome; GO:0005769 early endosome; GO:0005770 late endosome; GO:0005773 vacuole; GO:0005774 vacuolar membrane; GO:0005813 centrosome; GO:0005815 microtubule organizing center; GO:0005819 spindle; GO:0005829 cytosol; GO:000585…	GO:0000166 nucleotide binding; GO:0003824 catalytic activity; GO:0005488 binding; GO:0005515 protein binding; GO:0005524 ATP binding; GO:0008022 protein C-terminus binding; GO:0016462 pyrophosphatase activity; GO:0016787 hydrolase activity; GO:0016817 hydrolase activity, acting on acid anhydrides; GO:0016818 hydrolase activity, acting on acid anhydrides, in phosphorus-containing anhydrides; GO:00…	PF04212; PF00004; PF17862; PF09336	PF04212 MIT (microtubule interacting and transport) domain; PF00004 ATPase family associated with various cellular activities (AAA); PF17862 AAA+ lid domain; PF09336 Vps4 C terminal oligomerisation domain	PF00004 ATPase family associated with various cellular activities (AAA)	O	KOG0739	AAA+-type ATPase	WP4352 CILIARY LANDSCAPE;WP4217 EBOLA VIRUS INFECTION IN HOST	http://www.wikipathways.org/instance/WP4352_r102218;http://www.wikipathways.org/instance/WP4217_r120623		R-HSA-162587 HIV Life Cycle;R-HSA-162588 Budding and maturation of HIV virion;R-HSA-162599 Late Phase of HIV Life Cycle;R-HSA-162906 HIV Infection;R-HSA-1640170 Cell Cycle;R-HSA-1643685 Disease;R-HSA-199991 Membrane Trafficking;R-HSA-2555396 Mitotic Metaphase and Anaphase;R-HSA-2995410 Nuclear Envelope (NE) Reassembly;R-HSA-5653656 Vesicle-mediated transport;R-HSA-5663205 Infectious disease;R-HSA…	https://reactome.org/PathwayBrowser/#/R-HSA-162587;https://reactome.org/PathwayBrowser/#/R-HSA-162588;https://reactome.org/PathwayBrowser/#/R-HSA-162599;https://reactome.org/PathwayBrowser/#/R-HSA-162906;https://reactome.org/PathwayBrowser/#/R-HSA-1640170;https://reactome.org/PathwayBrowser/#/R-HSA-1643685;https://reactome.org/PathwayBrowser/#/R-HSA-199991;https://reactome.org/PathwayBrowser/#/R-…
Q9NRW7	322	K	0.574525	0.00505725	Down	Vacuolar protein sorting-associated protein 45 OS=Homo sapiens OX=9606 GN=VPS45 PE=1 SV=1	VPS45	0.999322	AFVENYPQFK(GG)K	8356.95	8472.26	6468.86	4175.25	4600.15	3985.12	1.3491	1.37526	1.06289	0.691523	0.804522	0.67983	cytoplasm,nucleus	K12479	VPS45; vacuolar protein sorting-associated protein 45	hsa04144 Endocytosis	GO:0001505 regulation of neurotransmitter levels; GO:0006810 transport; GO:0006836 neurotransmitter transport; GO:0006886 intracellular protein transport; GO:0006887 exocytosis; GO:0006897 endocytosis; GO:0006898 receptor-mediated endocytosis; GO:0006906 vesicle fusion; GO:0006907 pinocytosis; GO:0006950 response to stress; GO:0006996 organelle organization; GO:0007154 cell communication; GO:0007…	GO:0000139 Golgi membrane; GO:0005622 intracellular anatomical structure; GO:0005737 cytoplasm; GO:0005768 endosome; GO:0005769 early endosome; GO:0005794 Golgi apparatus; GO:0008021 synaptic vesicle; GO:0010008 endosome membrane; GO:0012505 endomembrane system; GO:0016020 membrane; GO:0016021 integral component of membrane; GO:0030133 transport vesicle; GO:0031090 organelle membrane; GO:0031224 …	GO:0000149 SNARE binding; GO:0005488 binding; GO:0005515 protein binding;				U	KOG1299	Vacuolar sorting protein VPS45/Stt10 (Sec1 family)				R-HSA-109582 Hemostasis;R-HSA-1643685 Disease;R-HSA-199991 Membrane Trafficking;R-HSA-5653656 Vesicle-mediated transport;R-HSA-5663205 Infectious disease;R-HSA-6811438 Intra-Golgi traffic;R-HSA-6811442 Intra-Golgi and retrograde Golgi-to-ER traffic;R-HSA-9679506 SARS-CoV Infections;R-HSA-9694516 SARS-CoV-2 Infection;R-HSA-9705683 SARS-CoV-2-host interactions;R-HSA-9754560 SARS-CoV-2 modulates aut…	https://reactome.org/PathwayBrowser/#/R-HSA-109582;https://reactome.org/PathwayBrowser/#/R-HSA-1643685;https://reactome.org/PathwayBrowser/#/R-HSA-199991;https://reactome.org/PathwayBrowser/#/R-HSA-5653656;https://reactome.org/PathwayBrowser/#/R-HSA-5663205;https://reactome.org/PathwayBrowser/#/R-HSA-6811438;https://reactome.org/PathwayBrowser/#/R-HSA-6811442;https://reactome.org/PathwayBrowser/#…	PROTEIN SECRETION	https://www.gsea-msigdb.org/gsea/msigdb/cards/HALLMARK_PROTEIN_SECRETION
Q9H9H4	165	K	2.57321	0.00721813	Up	Vacuolar protein sorting-associated protein 37B OS=Homo sapiens OX=9606 GN=VPS37B PE=1 SV=1	VPS37B	0.997211	LQEMVLK(GG)GQR	5915.96	6087.88	4857.61	15775.9	9250.04	15359	0.601709	0.628142	0.476073	1.74761	1.03588	1.60621	cytoplasm	K12185	VPS37; ESCRT-I complex subunit VPS37	hsa04144 Endocytosis	GO:0006810 transport; GO:0006914 autophagy; GO:0006996 organelle organization; GO:0007032 endosome organization; GO:0008152 metabolic process; GO:0009056 catabolic process; GO:0009057 macromolecule catabolic process; GO:0009987 cellular process; GO:0010256 endomembrane system organization; GO:0016032 viral process; GO:0016043 cellular component organization; GO:0016050 vesicle organization; GO:00…	GO:0000813 ESCRT I complex; GO:0005622 intracellular anatomical structure; GO:0005737 cytoplasm; GO:0005768 endosome; GO:0005829 cytosol; GO:0005886 plasma membrane; GO:0010008 endosome membrane; GO:0012505 endomembrane system; GO:0016020 membrane; GO:0030496 midbody; GO:0031090 organelle membrane; GO:0031410 cytoplasmic vesicle; GO:0031982 vesicle; GO:0032991 protein-containing complex; GO:00364…	GO:0005488 binding; GO:0005515 protein binding; GO:0048306 calcium-dependent protein binding;	PF07200	PF07200 Modifier of rudimentary (Mod(r)) protein		S	KOG3270	Uncharacterized conserved protein	WP4932 7Q1123 COPY NUMBER VARIATION SYNDROME	http://www.wikipathways.org/instance/WP4932_r118797		R-HSA-162587 HIV Life Cycle;R-HSA-162588 Budding and maturation of HIV virion;R-HSA-162599 Late Phase of HIV Life Cycle;R-HSA-162906 HIV Infection;R-HSA-1643685 Disease;R-HSA-174490 Membrane binding and targetting of GAG proteins;R-HSA-174495 Synthesis And Processing Of GAG, GAGPOL Polyproteins;R-HSA-175474 Assembly Of The HIV Virion;R-HSA-199991 Membrane Trafficking;R-HSA-5653656 Vesicle-mediate…	https://reactome.org/PathwayBrowser/#/R-HSA-162587;https://reactome.org/PathwayBrowser/#/R-HSA-162588;https://reactome.org/PathwayBrowser/#/R-HSA-162599;https://reactome.org/PathwayBrowser/#/R-HSA-162906;https://reactome.org/PathwayBrowser/#/R-HSA-1643685;https://reactome.org/PathwayBrowser/#/R-HSA-174490;https://reactome.org/PathwayBrowser/#/R-HSA-174495;https://reactome.org/PathwayBrowser/#/R-H…	DNA REPAIR	https://www.gsea-msigdb.org/gsea/msigdb/cards/HALLMARK_DNA_REPAIR
Q9H267	616	K	2.06502	0.0340334	Up	Vacuolar protein sorting-associated protein 33B OS=Homo sapiens OX=9606 GN=VPS33B PE=1 SV=2	VPS33B	0.997511	LMEAMSEVK(GG)A	862.865	997.998		2079.26	1954.4	1355.38	0.580329	0.653087		1.48555	1.39597	0.939023	cytoplasm	K23281			GO:0000003 reproduction; GO:0000226 microtubule cytoskeleton organization; GO:0000278 mitotic cell cycle; GO:0000280 nuclear division; GO:0001501 skeletal system development; GO:0001889 liver development; GO:0002376 immune system process; GO:0002520 immune system development; GO:0006464 cellular protein modification process; GO:0006807 nitrogen compound metabolic process; GO:0006810 transport; GO…	GO:0000323 lytic vacuole; GO:0005622 intracellular anatomical structure; GO:0005737 cytoplasm; GO:0005764 lysosome; GO:0005768 endosome; GO:0005769 early endosome; GO:0005770 late endosome; GO:0005773 vacuole; GO:0005794 Golgi apparatus; GO:0010008 endosome membrane; GO:0012505 endomembrane system; GO:0016020 membrane; GO:0030135 coated vesicle; GO:0030136 clathrin-coated vesicle; GO:0030141 secr…	GO:0000149 SNARE binding; GO:0005488 binding; GO:0005515 protein binding; GO:0019905 syntaxin binding;				U	KOG1302	Vacuolar sorting protein VPS33/slp1 (Sec1 family)				R-HSA-1643685 Disease;R-HSA-5663205 Infectious disease;R-HSA-9635486 Infection with Mycobacterium tuberculosis;R-HSA-9636383 Prevention of phagosomal-lysosomal fusion;R-HSA-9637687 Suppression of phagosomal maturation;R-HSA-9637690 Response of Mtb to phagocytosis;R-HSA-9679506 SARS-CoV Infections;R-HSA-9694516 SARS-CoV-2 Infection;R-HSA-9705683 SARS-CoV-2-host interactions;R-HSA-9754560 SARS-CoV-…	https://reactome.org/PathwayBrowser/#/R-HSA-1643685;https://reactome.org/PathwayBrowser/#/R-HSA-5663205;https://reactome.org/PathwayBrowser/#/R-HSA-9635486;https://reactome.org/PathwayBrowser/#/R-HSA-9636383;https://reactome.org/PathwayBrowser/#/R-HSA-9637687;https://reactome.org/PathwayBrowser/#/R-HSA-9637690;https://reactome.org/PathwayBrowser/#/R-HSA-9679506;https://reactome.org/PathwayBrowser…
Q9P253	46	K	1.51409	0.00215857	Up	Vacuolar protein sorting-associated protein 18 homolog OS=Homo sapiens OX=9606 GN=VPS18 PE=1 SV=2	VPS18	0.999636	EVPIFTK(GG)QR	70046.2	82017.7	77969.3	106066	112112	112953	0.720714	0.875599	0.804783	1.21111	1.17272	1.25164	cytoplasm	K20181	VPS18; vacuolar protein sorting-associated protein 18	hsa05132 Salmonella infection	GO:0000003 reproduction; GO:0001667 ameboidal-type cell migration; GO:0001845 phagolysosome assembly; GO:0002064 epithelial cell development; GO:0002065 columnar/cuboidal epithelial cell differentiation; GO:0002066 columnar/cuboidal epithelial cell development; GO:0002791 regulation of peptide secretion; GO:0002793 positive regulation of peptide secretion; GO:0003006 developmental process involve…	GO:0000323 lytic vacuole; GO:0005622 intracellular anatomical structure; GO:0005737 cytoplasm; GO:0005764 lysosome; GO:0005768 endosome; GO:0005769 early endosome; GO:0005770 late endosome; GO:0005773 vacuole; GO:0005856 cytoskeleton; GO:0005884 actin filament; GO:0012505 endomembrane system; GO:0015629 actin cytoskeleton; GO:0016020 membrane; GO:0030897 HOPS complex; GO:0031410 cytoplasmic vesic…	GO:0000149 SNARE binding; GO:0003779 actin binding; GO:0005488 binding; GO:0005515 protein binding; GO:0008092 cytoskeletal protein binding; GO:0008270 zinc ion binding; GO:0019905 syntaxin binding; GO:0030674 protein-macromolecule adaptor activity; GO:0043167 ion binding; GO:0043169 cation binding; GO:0046872 metal ion binding; GO:0046914 transition metal ion binding; GO:0060090 molecular adapto…				U	KOG2034	Vacuolar sorting protein PEP3/VPS18	WP4217 EBOLA VIRUS INFECTION IN HOST;WP5115 NETWORK MAP OF SARSCOV2 SIGNALING PATHWAY	http://www.wikipathways.org/instance/WP4217_r120623;http://www.wikipathways.org/instance/WP5115_r120597		R-HSA-1643685 Disease;R-HSA-5663205 Infectious disease;R-HSA-9679506 SARS-CoV Infections;R-HSA-9694516 SARS-CoV-2 Infection;R-HSA-9705683 SARS-CoV-2-host interactions;R-HSA-9754560 SARS-CoV-2 modulates autophagy	https://reactome.org/PathwayBrowser/#/R-HSA-1643685;https://reactome.org/PathwayBrowser/#/R-HSA-5663205;https://reactome.org/PathwayBrowser/#/R-HSA-9679506;https://reactome.org/PathwayBrowser/#/R-HSA-9694516;https://reactome.org/PathwayBrowser/#/R-HSA-9705683;https://reactome.org/PathwayBrowser/#/R-HSA-9754560
Q709C8	1585	K	2.68587	0.0469559	Up	Intermembrane lipid transfer protein VPS13C OS=Homo sapiens OX=9606 GN=VPS13C PE=1 SV=1	VPS13C	0.999734	SIAVK(GG)AVSSNISQK	7004.85	3565.92	2265.45	12855.4	11869.4	7060.06	0.905767	0.459704	0.292237	1.81982	1.62623	1.00634	cytoplasm	K19525			GO:0006810 transport; GO:0006892 post-Golgi vesicle-mediated transport; GO:0006895 Golgi to endosome transport; GO:0006914 autophagy; GO:0006996 organelle organization; GO:0007005 mitochondrion organization; GO:0008104 protein localization; GO:0008152 metabolic process; GO:0009056 catabolic process; GO:0009894 regulation of catabolic process; GO:0009987 cellular process; GO:0010506 regulation of …	GO:0005622 intracellular anatomical structure; GO:0005737 cytoplasm; GO:0005739 mitochondrion; GO:0005740 mitochondrial envelope; GO:0005741 mitochondrial outer membrane; GO:0005829 cytosol; GO:0016020 membrane; GO:0019867 outer membrane; GO:0031090 organelle membrane; GO:0031966 mitochondrial membrane; GO:0031967 organelle envelope; GO:0031968 organelle outer membrane; GO:0031975 envelope; GO:00…					U	KOG1809	Vacuolar protein sorting-associated protein
Q709C8	1145	K	2.70412	0.0426341	Up	Intermembrane lipid transfer protein VPS13C OS=Homo sapiens OX=9606 GN=VPS13C PE=1 SV=1	VPS13C	0.998575	K(GG)AVSIMGNEVFR	7659.89	2724.2	5756.68	11268.4	10595.1	18165.3	0.786828	0.278988	0.58992	1.26719	1.15318	2.05692	cytoplasm	K19525			GO:0006810 transport; GO:0006892 post-Golgi vesicle-mediated transport; GO:0006895 Golgi to endosome transport; GO:0006914 autophagy; GO:0006996 organelle organization; GO:0007005 mitochondrion organization; GO:0008104 protein localization; GO:0008152 metabolic process; GO:0009056 catabolic process; GO:0009894 regulation of catabolic process; GO:0009987 cellular process; GO:0010506 regulation of …	GO:0005622 intracellular anatomical structure; GO:0005737 cytoplasm; GO:0005739 mitochondrion; GO:0005740 mitochondrial envelope; GO:0005741 mitochondrial outer membrane; GO:0005829 cytosol; GO:0016020 membrane; GO:0019867 outer membrane; GO:0031090 organelle membrane; GO:0031966 mitochondrial membrane; GO:0031967 organelle envelope; GO:0031968 organelle outer membrane; GO:0031975 envelope; GO:00…					U	KOG1809	Vacuolar protein sorting-associated protein
Q709C8	316	K	2.53282	0.0292297	Up	Intermembrane lipid transfer protein VPS13C OS=Homo sapiens OX=9606 GN=VPS13C PE=1 SV=1	VPS13C	0.995004	LYMNPYAESELK(GG)TPK		3151.16	3923.5	9121.29		7153.22		0.517553	0.644811	1.64504		1.29902	cytoplasm	K19525			GO:0006810 transport; GO:0006892 post-Golgi vesicle-mediated transport; GO:0006895 Golgi to endosome transport; GO:0006914 autophagy; GO:0006996 organelle organization; GO:0007005 mitochondrion organization; GO:0008104 protein localization; GO:0008152 metabolic process; GO:0009056 catabolic process; GO:0009894 regulation of catabolic process; GO:0009987 cellular process; GO:0010506 regulation of …	GO:0005622 intracellular anatomical structure; GO:0005737 cytoplasm; GO:0005739 mitochondrion; GO:0005740 mitochondrial envelope; GO:0005741 mitochondrial outer membrane; GO:0005829 cytosol; GO:0016020 membrane; GO:0019867 outer membrane; GO:0031090 organelle membrane; GO:0031966 mitochondrial membrane; GO:0031967 organelle envelope; GO:0031968 organelle outer membrane; GO:0031975 envelope; GO:00…					U	KOG1809	Vacuolar protein sorting-associated protein
Q709C8	1994	K	3.06058	0.0284907	Up	Intermembrane lipid transfer protein VPS13C OS=Homo sapiens OX=9606 GN=VPS13C PE=1 SV=1	VPS13C	0.997403	DGSMNVSVK(GG)LK	2043.36	2025.95	1437.65	5766.93	7162.55	2651.16	0.559082	0.552648	0.392417	1.72743	2.07651	0.799623	cytoplasm	K19525			GO:0006810 transport; GO:0006892 post-Golgi vesicle-mediated transport; GO:0006895 Golgi to endosome transport; GO:0006914 autophagy; GO:0006996 organelle organization; GO:0007005 mitochondrion organization; GO:0008104 protein localization; GO:0008152 metabolic process; GO:0009056 catabolic process; GO:0009894 regulation of catabolic process; GO:0009987 cellular process; GO:0010506 regulation of …	GO:0005622 intracellular anatomical structure; GO:0005737 cytoplasm; GO:0005739 mitochondrion; GO:0005740 mitochondrial envelope; GO:0005741 mitochondrial outer membrane; GO:0005829 cytosol; GO:0016020 membrane; GO:0019867 outer membrane; GO:0031090 organelle membrane; GO:0031966 mitochondrial membrane; GO:0031967 organelle envelope; GO:0031968 organelle outer membrane; GO:0031975 envelope; GO:00…					U	KOG1809	Vacuolar protein sorting-associated protein
Q709C8	1140	K	2.7101	0.0231109	Up	Intermembrane lipid transfer protein VPS13C OS=Homo sapiens OX=9606 GN=VPS13C PE=1 SV=1	VPS13C	0.999457	LENIIVTDVDPK(GG)TVHK	4532.85	10521.5	4418.85	19185.6	14687.9	14598.8	0.384918	0.890769	0.374343	1.7836	1.32158	1.36657	cytoplasm	K19525			GO:0006810 transport; GO:0006892 post-Golgi vesicle-mediated transport; GO:0006895 Golgi to endosome transport; GO:0006914 autophagy; GO:0006996 organelle organization; GO:0007005 mitochondrion organization; GO:0008104 protein localization; GO:0008152 metabolic process; GO:0009056 catabolic process; GO:0009894 regulation of catabolic process; GO:0009987 cellular process; GO:0010506 regulation of …	GO:0005622 intracellular anatomical structure; GO:0005737 cytoplasm; GO:0005739 mitochondrion; GO:0005740 mitochondrial envelope; GO:0005741 mitochondrial outer membrane; GO:0005829 cytosol; GO:0016020 membrane; GO:0019867 outer membrane; GO:0031090 organelle membrane; GO:0031966 mitochondrial membrane; GO:0031967 organelle envelope; GO:0031968 organelle outer membrane; GO:0031975 envelope; GO:00…					U	KOG1809	Vacuolar protein sorting-associated protein
Q709C8	3166	K	4.73281	0.0166862	Up	Intermembrane lipid transfer protein VPS13C OS=Homo sapiens OX=9606 GN=VPS13C PE=1 SV=1	VPS13C	0.997403	LDNNFEVNFDK(GG)DPMEMR	2356		1198.9	6158.52	6826.26	10197.8	0.423673		0.215081	1.21243	1.3007	2.02153	cytoplasm	K19525			GO:0006810 transport; GO:0006892 post-Golgi vesicle-mediated transport; GO:0006895 Golgi to endosome transport; GO:0006914 autophagy; GO:0006996 organelle organization; GO:0007005 mitochondrion organization; GO:0008104 protein localization; GO:0008152 metabolic process; GO:0009056 catabolic process; GO:0009894 regulation of catabolic process; GO:0009987 cellular process; GO:0010506 regulation of …	GO:0005622 intracellular anatomical structure; GO:0005737 cytoplasm; GO:0005739 mitochondrion; GO:0005740 mitochondrial envelope; GO:0005741 mitochondrial outer membrane; GO:0005829 cytosol; GO:0016020 membrane; GO:0019867 outer membrane; GO:0031090 organelle membrane; GO:0031966 mitochondrial membrane; GO:0031967 organelle envelope; GO:0031968 organelle outer membrane; GO:0031975 envelope; GO:00…					U	KOG1809	Vacuolar protein sorting-associated protein
Q709C8	975	K	5.09899	0.00474353	Up	Intermembrane lipid transfer protein VPS13C OS=Homo sapiens OX=9606 GN=VPS13C PE=1 SV=1	VPS13C	1	K(GG)PLHLISSSDKPGLDLLK	8631.29	7681.28	19215.4	54703.1	48466.1	63104.7	0.246779	0.218955	0.548081	1.71226	1.46828	1.9889	cytoplasm	K19525			GO:0006810 transport; GO:0006892 post-Golgi vesicle-mediated transport; GO:0006895 Golgi to endosome transport; GO:0006914 autophagy; GO:0006996 organelle organization; GO:0007005 mitochondrion organization; GO:0008104 protein localization; GO:0008152 metabolic process; GO:0009056 catabolic process; GO:0009894 regulation of catabolic process; GO:0009987 cellular process; GO:0010506 regulation of …	GO:0005622 intracellular anatomical structure; GO:0005737 cytoplasm; GO:0005739 mitochondrion; GO:0005740 mitochondrial envelope; GO:0005741 mitochondrial outer membrane; GO:0005829 cytosol; GO:0016020 membrane; GO:0019867 outer membrane; GO:0031090 organelle membrane; GO:0031966 mitochondrial membrane; GO:0031967 organelle envelope; GO:0031968 organelle outer membrane; GO:0031975 envelope; GO:00…					U	KOG1809	Vacuolar protein sorting-associated protein
Q709C8	797	K	2.86481	0.00457173	Up	Intermembrane lipid transfer protein VPS13C OS=Homo sapiens OX=9606 GN=VPS13C PE=1 SV=1	VPS13C	0.999167	AMVEK(GG)DIR	3188.11		4231.55	10682	8736.17	9878.35	0.417496		0.552818	1.53143	1.21221	1.42601	cytoplasm	K19525			GO:0006810 transport; GO:0006892 post-Golgi vesicle-mediated transport; GO:0006895 Golgi to endosome transport; GO:0006914 autophagy; GO:0006996 organelle organization; GO:0007005 mitochondrion organization; GO:0008104 protein localization; GO:0008152 metabolic process; GO:0009056 catabolic process; GO:0009894 regulation of catabolic process; GO:0009987 cellular process; GO:0010506 regulation of …	GO:0005622 intracellular anatomical structure; GO:0005737 cytoplasm; GO:0005739 mitochondrion; GO:0005740 mitochondrial envelope; GO:0005741 mitochondrial outer membrane; GO:0005829 cytosol; GO:0016020 membrane; GO:0019867 outer membrane; GO:0031090 organelle membrane; GO:0031966 mitochondrial membrane; GO:0031967 organelle envelope; GO:0031968 organelle outer membrane; GO:0031975 envelope; GO:00…					U	KOG1809	Vacuolar protein sorting-associated protein
Q709C8	2095	K	4.17761	0.00429636	Up	Intermembrane lipid transfer protein VPS13C OS=Homo sapiens OX=9606 GN=VPS13C PE=1 SV=1	VPS13C	0.999526	IEK(GG)DDSVRPNMTLK	20362.1	27665.5	12465.6	83021.6	64562.3	84315.5	0.401804	0.544276	0.245396	1.79352	1.34992	1.83408	cytoplasm	K19525			GO:0006810 transport; GO:0006892 post-Golgi vesicle-mediated transport; GO:0006895 Golgi to endosome transport; GO:0006914 autophagy; GO:0006996 organelle organization; GO:0007005 mitochondrion organization; GO:0008104 protein localization; GO:0008152 metabolic process; GO:0009056 catabolic process; GO:0009894 regulation of catabolic process; GO:0009987 cellular process; GO:0010506 regulation of …	GO:0005622 intracellular anatomical structure; GO:0005737 cytoplasm; GO:0005739 mitochondrion; GO:0005740 mitochondrial envelope; GO:0005741 mitochondrial outer membrane; GO:0005829 cytosol; GO:0016020 membrane; GO:0019867 outer membrane; GO:0031090 organelle membrane; GO:0031966 mitochondrial membrane; GO:0031967 organelle envelope; GO:0031968 organelle outer membrane; GO:0031975 envelope; GO:00…					U	KOG1809	Vacuolar protein sorting-associated protein
Q709C8	420	K	3.3403	0.00377828	Up	Intermembrane lipid transfer protein VPS13C OS=Homo sapiens OX=9606 GN=VPS13C PE=1 SV=1	VPS13C	0.999526	LTQSK(GG)VSEEIQK		2902.06	2146.56	7399.85	7070.83	8738.68		0.492301	0.364369	1.37843	1.2748	1.63908	cytoplasm	K19525			GO:0006810 transport; GO:0006892 post-Golgi vesicle-mediated transport; GO:0006895 Golgi to endosome transport; GO:0006914 autophagy; GO:0006996 organelle organization; GO:0007005 mitochondrion organization; GO:0008104 protein localization; GO:0008152 metabolic process; GO:0009056 catabolic process; GO:0009894 regulation of catabolic process; GO:0009987 cellular process; GO:0010506 regulation of …	GO:0005622 intracellular anatomical structure; GO:0005737 cytoplasm; GO:0005739 mitochondrion; GO:0005740 mitochondrial envelope; GO:0005741 mitochondrial outer membrane; GO:0005829 cytosol; GO:0016020 membrane; GO:0019867 outer membrane; GO:0031090 organelle membrane; GO:0031966 mitochondrial membrane; GO:0031967 organelle envelope; GO:0031968 organelle outer membrane; GO:0031975 envelope; GO:00…					U	KOG1809	Vacuolar protein sorting-associated protein
Q709C8	2233	K	2.44522	0.00211813	Up	Intermembrane lipid transfer protein VPS13C OS=Homo sapiens OX=9606 GN=VPS13C PE=1 SV=1	VPS13C	0.99981	DTSK(GG)EMENLWGIK	35784.1	41277.7	27861.4	80824.3	86324.2	69071.8	0.605217	0.696026	0.470097	1.49654	1.547	1.28777	cytoplasm	K19525			GO:0006810 transport; GO:0006892 post-Golgi vesicle-mediated transport; GO:0006895 Golgi to endosome transport; GO:0006914 autophagy; GO:0006996 organelle organization; GO:0007005 mitochondrion organization; GO:0008104 protein localization; GO:0008152 metabolic process; GO:0009056 catabolic process; GO:0009894 regulation of catabolic process; GO:0009987 cellular process; GO:0010506 regulation of …	GO:0005622 intracellular anatomical structure; GO:0005737 cytoplasm; GO:0005739 mitochondrion; GO:0005740 mitochondrial envelope; GO:0005741 mitochondrial outer membrane; GO:0005829 cytosol; GO:0016020 membrane; GO:0019867 outer membrane; GO:0031090 organelle membrane; GO:0031966 mitochondrial membrane; GO:0031967 organelle envelope; GO:0031968 organelle outer membrane; GO:0031975 envelope; GO:00…					U	KOG1809	Vacuolar protein sorting-associated protein
Q709C8	1907	K	5.84176	0.00195784	Up	Intermembrane lipid transfer protein VPS13C OS=Homo sapiens OX=9606 GN=VPS13C PE=1 SV=1	VPS13C	0.998243	K(GG)VDVSSVPDHLK	9365.67	5096.36	11751.9	45555.2	51574.7	43871.5	0.323162	0.17532	0.404532	1.72086	1.88562	1.66872	cytoplasm	K19525			GO:0006810 transport; GO:0006892 post-Golgi vesicle-mediated transport; GO:0006895 Golgi to endosome transport; GO:0006914 autophagy; GO:0006996 organelle organization; GO:0007005 mitochondrion organization; GO:0008104 protein localization; GO:0008152 metabolic process; GO:0009056 catabolic process; GO:0009894 regulation of catabolic process; GO:0009987 cellular process; GO:0010506 regulation of …	GO:0005622 intracellular anatomical structure; GO:0005737 cytoplasm; GO:0005739 mitochondrion; GO:0005740 mitochondrial envelope; GO:0005741 mitochondrial outer membrane; GO:0005829 cytosol; GO:0016020 membrane; GO:0019867 outer membrane; GO:0031090 organelle membrane; GO:0031966 mitochondrial membrane; GO:0031967 organelle envelope; GO:0031968 organelle outer membrane; GO:0031975 envelope; GO:00…					U	KOG1809	Vacuolar protein sorting-associated protein
Q709C8	1573	K	5.56805	0.00049189	Up	Intermembrane lipid transfer protein VPS13C OS=Homo sapiens OX=9606 GN=VPS13C PE=1 SV=1	VPS13C	0.997937	ESELK(GG)PLVGESR	18898.5	18058.2	11697.2	80596.6	95961	73057.2	0.365575	0.348268	0.225733	1.70684	1.9669	1.55787	cytoplasm	K19525			GO:0006810 transport; GO:0006892 post-Golgi vesicle-mediated transport; GO:0006895 Golgi to endosome transport; GO:0006914 autophagy; GO:0006996 organelle organization; GO:0007005 mitochondrion organization; GO:0008104 protein localization; GO:0008152 metabolic process; GO:0009056 catabolic process; GO:0009894 regulation of catabolic process; GO:0009987 cellular process; GO:0010506 regulation of …	GO:0005622 intracellular anatomical structure; GO:0005737 cytoplasm; GO:0005739 mitochondrion; GO:0005740 mitochondrial envelope; GO:0005741 mitochondrial outer membrane; GO:0005829 cytosol; GO:0016020 membrane; GO:0019867 outer membrane; GO:0031090 organelle membrane; GO:0031966 mitochondrial membrane; GO:0031967 organelle envelope; GO:0031968 organelle outer membrane; GO:0031975 envelope; GO:00…					U	KOG1809	Vacuolar protein sorting-associated protein
Q709C8	1392	K	5.13817	0.000257357	Up	Intermembrane lipid transfer protein VPS13C OS=Homo sapiens OX=9606 GN=VPS13C PE=1 SV=1	VPS13C	0.998935	VQETGEIK(GG)EPLEISISQDVHDSK	14782.3	10543.8	9884.19	52875.2	62518.1	51256	0.422522	0.300465	0.281847	1.65457	1.89344	1.615	cytoplasm	K19525			GO:0006810 transport; GO:0006892 post-Golgi vesicle-mediated transport; GO:0006895 Golgi to endosome transport; GO:0006914 autophagy; GO:0006996 organelle organization; GO:0007005 mitochondrion organization; GO:0008104 protein localization; GO:0008152 metabolic process; GO:0009056 catabolic process; GO:0009894 regulation of catabolic process; GO:0009987 cellular process; GO:0010506 regulation of …	GO:0005622 intracellular anatomical structure; GO:0005737 cytoplasm; GO:0005739 mitochondrion; GO:0005740 mitochondrial envelope; GO:0005741 mitochondrial outer membrane; GO:0005829 cytosol; GO:0016020 membrane; GO:0019867 outer membrane; GO:0031090 organelle membrane; GO:0031966 mitochondrial membrane; GO:0031967 organelle envelope; GO:0031968 organelle outer membrane; GO:0031975 envelope; GO:00…					U	KOG1809	Vacuolar protein sorting-associated protein
Q709C8	2077	K	5.58209	1.23487e-05	Up	Intermembrane lipid transfer protein VPS13C OS=Homo sapiens OX=9606 GN=VPS13C PE=1 SV=1	VPS13C	0.999526	AVPQSPENVAK(GG)ETQILPR	25350.6	23799	20756.4	119095	116604	123020	0.341247	0.319395	0.278738	1.75509	1.66315	1.82547	cytoplasm	K19525			GO:0006810 transport; GO:0006892 post-Golgi vesicle-mediated transport; GO:0006895 Golgi to endosome transport; GO:0006914 autophagy; GO:0006996 organelle organization; GO:0007005 mitochondrion organization; GO:0008104 protein localization; GO:0008152 metabolic process; GO:0009056 catabolic process; GO:0009894 regulation of catabolic process; GO:0009987 cellular process; GO:0010506 regulation of …	GO:0005622 intracellular anatomical structure; GO:0005737 cytoplasm; GO:0005739 mitochondrion; GO:0005740 mitochondrial envelope; GO:0005741 mitochondrial outer membrane; GO:0005829 cytosol; GO:0016020 membrane; GO:0019867 outer membrane; GO:0031090 organelle membrane; GO:0031966 mitochondrial membrane; GO:0031967 organelle envelope; GO:0031968 organelle outer membrane; GO:0031975 envelope; GO:00…					U	KOG1809	Vacuolar protein sorting-associated protein
Q7Z7G8	2294	K	2.45878	0.0335811	Up	Intermembrane lipid transfer protein VPS13B OS=Homo sapiens OX=9606 GN=VPS13B PE=1 SV=2	VPS13B	0.997595	NQTFK(GG)SEQSSDDLR	2149.02	1913.58		4554.78	3791.99	7239.15	0.576566	0.470594		1.11697	0.996025	1.74912	cytoplasm	K19526			GO:0006605 protein targeting; GO:0006623 protein targeting to vacuole; GO:0006810 transport; GO:0006886 intracellular protein transport; GO:0007034 vacuolar transport; GO:0008104 protein localization; GO:0015031 protein transport; GO:0015833 peptide transport; GO:0033036 macromolecule localization; GO:0033365 protein localization to organelle; GO:0034613 cellular protein localization; GO:0042886 …	GO:0016020 membrane; GO:0019898 extrinsic component of membrane;					U	KOG1809	Vacuolar protein sorting-associated protein
Q69YN4	1713	K	0.47952	0.0342203	Down	Protein virilizer homolog OS=Homo sapiens OX=9606 GN=VIRMA PE=1 SV=2	VIRMA	0.999088	FFTPPASK(GG)GNYSR	29932.2	21390.1	22534.1	9984.11	9215.08	19357.3	1.62643	1.17921	1.30078	0.508447	0.481373	0.979292	nucleus	K22910			GO:0000003 reproduction; GO:0000375 RNA splicing, via transesterification reactions; GO:0000381 regulation of alternative mRNA splicing, via spliceosome; GO:0001510 RNA methylation; GO:0001667 ameboidal-type cell migration; GO:0002064 epithelial cell development; GO:0002065 columnar/cuboidal epithelial cell differentiation; GO:0002066 columnar/cuboidal epithelial cell development; GO:0003006 deve…	GO:0005622 intracellular anatomical structure; GO:0005634 nucleus; GO:0005654 nucleoplasm; GO:0005737 cytoplasm; GO:0005829 cytosol; GO:0016020 membrane; GO:0016021 integral component of membrane; GO:0016604 nuclear body; GO:0016607 nuclear speck; GO:0031224 intrinsic component of membrane; GO:0031974 membrane-enclosed lumen; GO:0031981 nuclear lumen; GO:0032991 protein-containing complex; GO:003…	GO:0003676 nucleic acid binding; GO:0005488 binding; GO:0005515 protein binding; GO:0097159 organic cyclic compound binding; GO:1901363 heterocyclic compound binding;				AT	KOG4822	Predicted nuclear membrane protein involved in mRNA transport and sex determination via splicing modulation
Q9Y277	53	K	1.53799	0.0106776	Up	Voltage-dependent anion-selective channel protein 3 OS=Homo sapiens OX=9606 GN=VDAC3 PE=1 SV=1	VDAC3	0.99981	SC(Carbamidomethyl)SGVEFSTSGHAYTDTGK(GG)ASGNLETK	20621.2	20852	28662.2	36171.8	35795.8	38851.6	0.712832	0.70522	0.936285	1.21148	1.14514	1.26434	cytoplasm	K15041	VDAC3; voltage-dependent anion channel protein 3	hsa04216 Ferroptosis; hsa05208 Chemical carcinogenesis - reactive oxygen species; hsa05161 Hepatitis B; hsa05203 Viral carcinogenesis; hsa05166 Human T-cell leukemia virus 1 infection; hsa05415 Diabetic cardiomyopathy; hsa05012 Parkinson disease; hsa05010 Alzheimer disease; hsa04621 NOD-like receptor signaling pathway; hsa05022 Pathways of neurodegeneration - multiple diseases; hsa05017 Spinocere…	GO:0000003 reproduction; GO:0001662 behavioral fear response; GO:0002209 behavioral defense response; GO:0003006 developmental process involved in reproduction; GO:0003008 system process; GO:0006810 transport; GO:0006811 ion transport; GO:0006820 anion transport; GO:0006839 mitochondrial transport; GO:0006863 purine nucleobase transport; GO:0006950 response to stress; GO:0006952 defense response;…	GO:0005622 intracellular anatomical structure; GO:0005737 cytoplasm; GO:0005739 mitochondrion; GO:0005740 mitochondrial envelope; GO:0005741 mitochondrial outer membrane; GO:0005783 endoplasmic reticulum; GO:0005791 rough endoplasmic reticulum; GO:0008021 synaptic vesicle; GO:0012505 endomembrane system; GO:0016006 Nebenkern; GO:0016020 membrane; GO:0019867 outer membrane; GO:0030133 transport ve…	GO:0005215 transporter activity; GO:0005216 ion channel activity; GO:0005244 voltage-gated ion channel activity; GO:0005253 anion channel activity; GO:0008308 voltage-gated anion channel activity; GO:0008509 anion transmembrane transporter activity; GO:0015075 ion transmembrane transporter activity; GO:0015103 inorganic anion transmembrane transporter activity; GO:0015267 channel activity; GO:001…				P	KOG3126	Porin/voltage-dependent anion-selective channel protein	WP5124 ALZHEIMERS DISEASE;WP2059 ALZHEIMERS DISEASE AND MIRNA EFFECTS;WP4313 FERROPTOSIS;WP4666 HEPATITIS B INFECTION	http://www.wikipathways.org/instance/WP5124_r119432;http://www.wikipathways.org/instance/WP2059_r119468;http://www.wikipathways.org/instance/WP4313_r120500;http://www.wikipathways.org/instance/WP4666_r119241		R-HSA-382551 Transport of small molecules;R-HSA-392499 Metabolism of proteins;R-HSA-5688426 Deubiquitination;R-HSA-5689880 Ub-specific processing proteases;R-HSA-597592 Post-translational protein modification;R-HSA-8949215 Mitochondrial calcium ion transport	https://reactome.org/PathwayBrowser/#/R-HSA-382551;https://reactome.org/PathwayBrowser/#/R-HSA-392499;https://reactome.org/PathwayBrowser/#/R-HSA-5688426;https://reactome.org/PathwayBrowser/#/R-HSA-5689880;https://reactome.org/PathwayBrowser/#/R-HSA-597592;https://reactome.org/PathwayBrowser/#/R-HSA-8949215	MYC TARGETS V1;OXIDATIVE PHOSPHORYLATION;SPERMATOGENESIS	https://www.gsea-msigdb.org/gsea/msigdb/cards/HALLMARK_MYC_TARGETS_V1;https://www.gsea-msigdb.org/gsea/msigdb/cards/HALLMARK_OXIDATIVE_PHOSPHORYLATION;https://www.gsea-msigdb.org/gsea/msigdb/cards/HALLMARK_SPERMATOGENESIS
P21796	266	K	3.00393	0.00738786	Up	Voltage-dependent anion-selective channel protein 1 OS=Homo sapiens OX=9606 GN=VDAC1 PE=1 SV=2	VDAC1	0.999539	LTLSALLDGK(GG)NVNAGGHK	11896	13948.2	24774.6	52027.8	45783.7	53490.7	0.350698	0.415873	0.734196	1.53187	1.3613	1.61503	cytoplasm	K05862	VDAC1; voltage-dependent anion channel protein 1	hsa05208 Chemical carcinogenesis - reactive oxygen species; hsa05166 Human T-cell leukemia virus 1 infection; hsa05415 Diabetic cardiomyopathy; hsa05131 Shigellosis; hsa05012 Parkinson disease; hsa05010 Alzheimer disease; hsa04621 NOD-like receptor signaling pathway; hsa05022 Pathways of neurodegeneration - multiple diseases; hsa05017 Spinocerebellar ataxia; hsa04613 Neutrophil extracellular trap…	GO:0006810 transport; GO:0006811 ion transport; GO:0006820 anion transport; GO:0006914 autophagy; GO:0006915 apoptotic process; GO:0008152 metabolic process; GO:0008219 cell death; GO:0009056 catabolic process; GO:0009888 tissue development; GO:0009894 regulation of catabolic process; GO:0009987 cellular process; GO:0010506 regulation of autophagy; GO:0010821 regulation of mitochondrion organizat…	GO:0005622 intracellular anatomical structure; GO:0005737 cytoplasm; GO:0005739 mitochondrion; GO:0005740 mitochondrial envelope; GO:0005741 mitochondrial outer membrane; GO:0005757 mitochondrial permeability transition pore complex; GO:0005759 mitochondrial matrix; GO:0005886 plasma membrane; GO:0009295 nucleoid; GO:0016020 membrane; GO:0016021 integral component of membrane; GO:0019867 outer me…	GO:0005215 transporter activity; GO:0005216 ion channel activity; GO:0005244 voltage-gated ion channel activity; GO:0005253 anion channel activity; GO:0005488 binding; GO:0005515 protein binding; GO:0008308 voltage-gated anion channel activity; GO:0008509 anion transmembrane transporter activity; GO:0015075 ion transmembrane transporter activity; GO:0015103 inorganic anion transmembrane transport…				P	KOG3126	Porin/voltage-dependent anion-selective channel protein	WP5124 ALZHEIMERS DISEASE;WP2059 ALZHEIMERS DISEASE AND MIRNA EFFECTS	http://www.wikipathways.org/instance/WP5124_r119432;http://www.wikipathways.org/instance/WP2059_r119468		R-HSA-1268020 Mitochondrial protein import;R-HSA-1428517 The citric acid (TCA) cycle and respiratory electron transport;R-HSA-1430728 Metabolism;R-HSA-1632852 Macroautophagy;R-HSA-382551 Transport of small molecules;R-HSA-392499 Metabolism of proteins;R-HSA-5205647 Mitophagy;R-HSA-5205685 PINK1-PRKN Mediated Mitophagy;R-HSA-5688426 Deubiquitination;R-HSA-5689880 Ub-specific processing proteases;R…	https://reactome.org/PathwayBrowser/#/R-HSA-1268020;https://reactome.org/PathwayBrowser/#/R-HSA-1428517;https://reactome.org/PathwayBrowser/#/R-HSA-1430728;https://reactome.org/PathwayBrowser/#/R-HSA-1632852;https://reactome.org/PathwayBrowser/#/R-HSA-382551;https://reactome.org/PathwayBrowser/#/R-HSA-392499;https://reactome.org/PathwayBrowser/#/R-HSA-5205647;https://reactome.org/PathwayBrowser/#…	MYC TARGETS V1;OXIDATIVE PHOSPHORYLATION	https://www.gsea-msigdb.org/gsea/msigdb/cards/HALLMARK_MYC_TARGETS_V1;https://www.gsea-msigdb.org/gsea/msigdb/cards/HALLMARK_OXIDATIVE_PHOSPHORYLATION
P18206	1020	K	2.46473	0.0155129	Up	Vinculin OS=Homo sapiens OX=9606 GN=VCL PE=1 SV=4	VCL	0.992527	ALIQC(Carbamidomethyl)AK(GG)DIAK	1186.8	1114.4		3193.76	2170.8	2134.78	0.571602	0.534743		1.75417	1.18641	1.14969	cytoplasm	K05700	VCL; vinculin	hsa05100 Bacterial invasion of epithelial cells; hsa04510 Focal adhesion; hsa04810 Regulation of actin cytoskeleton; hsa04520 Adherens junction; hsa05146 Amoebiasis; hsa04670 Leukocyte transendothelial migration; hsa05131 Shigellosis	GO:0000902 cell morphogenesis; GO:0000904 cell morphogenesis involved in differentiation; GO:0001775 cell activation; GO:0002009 morphogenesis of an epithelium; GO:0002252 immune effector process; GO:0002263 cell activation involved in immune response; GO:0002274 myeloid leukocyte activation; GO:0002275 myeloid cell activation involved in immune response; GO:0002283 neutrophil activation involved…	GO:0001725 stress fiber; GO:0002102 podosome; GO:0005576 extracellular region; GO:0005622 intracellular anatomical structure; GO:0005737 cytoplasm; GO:0005739 mitochondrion; GO:0005740 mitochondrial envelope; GO:0005743 mitochondrial inner membrane; GO:0005829 cytosol; GO:0005856 cytoskeleton; GO:0005886 plasma membrane; GO:0005903 brush border; GO:0005911 cell-cell junction; GO:0005912 adherens …	GO:0002162 dystroglycan binding; GO:0003779 actin binding; GO:0005198 structural molecule activity; GO:0005200 structural constituent of cytoskeleton; GO:0005488 binding; GO:0005515 protein binding; GO:0008013 beta-catenin binding; GO:0008092 cytoskeletal protein binding; GO:0017166 vinculin binding; GO:0019899 enzyme binding; GO:0031267 small GTPase binding; GO:0031625 ubiquitin protein ligase b…				W	KOG3681	Alpha-catenin	WP306 FOCAL ADHESION;WP185 INTEGRINMEDIATED CELL ADHESION;WP4685 MELANOMA;WP4560 MFAP5 EFFECT ON PERMEABILITY AND MOTILITY OF ENDOTHELIAL CELLS VIA CYTOSKELETON REARRANGEMENT;WP2572 PRIMARY FOCAL SEGMENTAL GLOMERULOSCLEROSIS FSGS;WP51 REGULATION OF ACTIN CYTOSKELETON;WP3888 VEGFAVEGFR2 SIGNALING PATHWAY	http://www.wikipathways.org/instance/WP306_r116784;http://www.wikipathways.org/instance/WP185_r116785;http://www.wikipathways.org/instance/WP4685_r119240;http://www.wikipathways.org/instance/WP4560_r108134;http://www.wikipathways.org/instance/WP2572_r119251;http://www.wikipathways.org/instance/WP51_r116716;http://www.wikipathways.org/instance/WP3888_r116782		R-HSA-109582 Hemostasis;R-HSA-114608 Platelet degranulation ;R-HSA-162582 Signal Transduction;R-HSA-1643685 Disease;R-HSA-168249 Innate Immune System;R-HSA-168256 Immune System;R-HSA-397014 Muscle contraction;R-HSA-445355 Smooth Muscle Contraction;R-HSA-5663202 Diseases of signal transduction by growth factor receptors and second messengers;R-HSA-5673001 RAF/MAP kinase cascade;R-HSA-5674135 MAP2K…	https://reactome.org/PathwayBrowser/#/R-HSA-109582;https://reactome.org/PathwayBrowser/#/R-HSA-114608;https://reactome.org/PathwayBrowser/#/R-HSA-162582;https://reactome.org/PathwayBrowser/#/R-HSA-1643685;https://reactome.org/PathwayBrowser/#/R-HSA-168249;https://reactome.org/PathwayBrowser/#/R-HSA-168256;https://reactome.org/PathwayBrowser/#/R-HSA-397014;https://reactome.org/PathwayBrowser/#/R-H…	APICAL JUNCTION;MITOTIC SPINDLE	https://www.gsea-msigdb.org/gsea/msigdb/cards/HALLMARK_APICAL_JUNCTION;https://www.gsea-msigdb.org/gsea/msigdb/cards/HALLMARK_MITOTIC_SPINDLE
Q9UKW4	186	K	1.9329	0.00183582	Up	Guanine nucleotide exchange factor VAV3 OS=Homo sapiens OX=9606 GN=VAV3 PE=1 SV=1	VAV3	0.999265	AEEAHQPK(GG)C(Carbamidomethyl)PENDIR	4797.89	4081.21	3914.93	7868.91	7827.05		0.798642	0.699886	0.68363	1.41945	1.39247		cytoplasm	K05730	VAV; guanine nucleotide exchange factor VAV	hsa04666 Fc gamma R-mediated phagocytosis; hsa04062 Chemokine signaling pathway; hsa04510 Focal adhesion; hsa04664 Fc epsilon RI signaling pathway; hsa04662 B cell receptor signaling pathway; hsa04650 Natural killer cell mediated cytotoxicity; hsa04810 Regulation of actin cytoskeleton; hsa04024 cAMP signaling pathway; hsa04670 Leukocyte transendothelial migration; hsa05205 Proteoglycans in cancer…	GO:0000768 syncytium formation by plasma membrane fusion; GO:0000902 cell morphogenesis; GO:0000904 cell morphogenesis involved in differentiation; GO:0001654 eye development; GO:0001700 embryonic development via the syncytial blastoderm; GO:0001745 compound eye morphogenesis; GO:0001775 cell activation; GO:0002009 morphogenesis of an epithelium; GO:0002252 immune effector process; GO:0002253 act…	GO:0005622 intracellular anatomical structure; GO:0005737 cytoplasm; GO:0005829 cytosol; GO:0005886 plasma membrane; GO:0016020 membrane; GO:0071944 cell periphery;	GO:0001784 phosphotyrosine residue binding; GO:0003700 DNA-binding transcription factor activity; GO:0003824 catalytic activity; GO:0005085 guanyl-nucleotide exchange factor activity; GO:0005096 GTPase activator activity; GO:0005488 binding; GO:0005515 protein binding; GO:0008047 enzyme activator activity; GO:0016301 kinase activity; GO:0016740 transferase activity; GO:0016772 transferase activit…	PF11971; PF00621; PF00169; PF00130; PF07653; PF00017	PF11971 CAMSAP CH domain; PF00621 RhoGEF domain; PF00169 PH domain; PF00130 Phorbol esters/diacylglycerol binding domain (C1 domain); PF07653 Variant SH3 domain; PF00017 SH2 domain		T	KOG2996	Rho guanine nucleotide exchange factor VAV3	WP2864 APOPTOSISRELATED NETWORK DUE TO ALTERED NOTCH3 IN OVARIAN CANCER;WP2380 BRAINDERIVED NEUROTROPHIC FACTOR BDNF SIGNALING PATHWAY;WP3929 CHEMOKINE SIGNALING PATHWAY;WP437 EGFEGFR SIGNALING PATHWAY;WP2853 ENDODERM DIFFERENTIATION;WP306 FOCAL ADHESION;WP185 INTEGRINMEDIATED CELL ADHESION;WP2857 MESODERMAL COMMITMENT PATHWAY;WP3937 MICROGLIA PATHOGEN PHAGOCYTOSIS PATHWAY;WP69 TCELL RECEPTOR TCR…	http://www.wikipathways.org/instance/WP2864_r108133;http://www.wikipathways.org/instance/WP2380_r120727;http://www.wikipathways.org/instance/WP3929_r119247;http://www.wikipathways.org/instance/WP437_r120689;http://www.wikipathways.org/instance/WP2853_r116557;http://www.wikipathways.org/instance/WP306_r116784;http://www.wikipathways.org/instance/WP185_r116785;http://www.wikipathways.org/instance/W…		R-HSA-109582 Hemostasis;R-HSA-114604 GPVI-mediated activation cascade;R-HSA-1266738 Developmental Biology;R-HSA-162582 Signal Transduction;R-HSA-1643685 Disease;R-HSA-168249 Innate Immune System;R-HSA-168256 Immune System;R-HSA-193648 NRAGE signals death through JNK;R-HSA-193704 p75 NTR receptor-mediated signalling;R-HSA-194138 Signaling by VEGF;R-HSA-194315 Signaling by Rho GTPases;R-HSA-2029480…		PI3K AKT MTOR SIGNALING	https://www.gsea-msigdb.org/gsea/msigdb/cards/HALLMARK_PI3K_AKT_MTOR_SIGNALING
P15498	307	K	1.61998	0.00609409	Up	Proto-oncogene vav OS=Homo sapiens OX=9606 GN=VAV1 PE=1 SV=4	VAV1	0.998269	EDVQMK(GG)LEEC(Carbamidomethyl)SQR	12399.8	11213.8	11113.7	15579.1	20823.2	16774.8	0.82006	0.746713	0.73786	1.09225	1.44886	1.19234	mitochondria	K05730	VAV; guanine nucleotide exchange factor VAV	hsa04666 Fc gamma R-mediated phagocytosis; hsa04062 Chemokine signaling pathway; hsa04510 Focal adhesion; hsa04664 Fc epsilon RI signaling pathway; hsa04662 B cell receptor signaling pathway; hsa04650 Natural killer cell mediated cytotoxicity; hsa04810 Regulation of actin cytoskeleton; hsa04024 cAMP signaling pathway; hsa04670 Leukocyte transendothelial migration; hsa05205 Proteoglycans in cancer…	GO:0000768 syncytium formation by plasma membrane fusion; GO:0000902 cell morphogenesis; GO:0000904 cell morphogenesis involved in differentiation; GO:0001654 eye development; GO:0001700 embryonic development via the syncytial blastoderm; GO:0001745 compound eye morphogenesis; GO:0001775 cell activation; GO:0001910 regulation of leukocyte mediated cytotoxicity; GO:0001912 positive regulation of l…	GO:0005622 intracellular anatomical structure; GO:0005737 cytoplasm; GO:0005829 cytosol; GO:0005886 plasma membrane; GO:0005911 cell-cell junction; GO:0016020 membrane; GO:0030054 cell junction; GO:0071944 cell periphery;	GO:0001784 phosphotyrosine residue binding; GO:0003700 DNA-binding transcription factor activity; GO:0003824 catalytic activity; GO:0005085 guanyl-nucleotide exchange factor activity; GO:0005096 GTPase activator activity; GO:0005488 binding; GO:0005515 protein binding; GO:0008047 enzyme activator activity; GO:0016301 kinase activity; GO:0016740 transferase activity; GO:0016772 transferase activit…	PF11971; PF00621; PF00169; PF00130; PF00018; PF00017	PF11971 CAMSAP CH domain; PF00621 RhoGEF domain; PF00169 PH domain; PF00130 Phorbol esters/diacylglycerol binding domain (C1 domain); PF00018 SH3 domain; PF00017 SH2 domain	PF00621 RhoGEF domain	T	KOG2996	Rho guanine nucleotide exchange factor VAV3	WP23 B CELL RECEPTOR SIGNALING PATHWAY;WP3929 CHEMOKINE SIGNALING PATHWAY;WP437 EGFEGFR SIGNALING PATHWAY;WP306 FOCAL ADHESION;WP2849 HEMATOPOIETIC STEM CELL DIFFERENTIATION;WP286 IL3 SIGNALING PATHWAY;WP364 IL6 SIGNALING PATHWAY;WP585 INTERFERON TYPE I SIGNALING PATHWAYS;WP304 KIT RECEPTOR SIGNALING PATHWAY;WP3937 MICROGLIA PATHOGEN PHAGOCYTOSIS PATHWAY;WP5072 MODULATORS OF TCR SIGNALING AND T C…	http://www.wikipathways.org/instance/WP23_r120701;http://www.wikipathways.org/instance/WP3929_r119247;http://www.wikipathways.org/instance/WP437_r120689;http://www.wikipathways.org/instance/WP306_r116784;http://www.wikipathways.org/instance/WP2849_r117150;http://www.wikipathways.org/instance/WP286_r120663;http://www.wikipathways.org/instance/WP364_r120715;http://www.wikipathways.org/instance/WP58…		R-HSA-109582 Hemostasis;R-HSA-114604 GPVI-mediated activation cascade;R-HSA-1257604 PIP3 activates AKT signaling;R-HSA-1280215 Cytokine Signaling in Immune system;R-HSA-1280218 Adaptive Immune System;R-HSA-1433557 Signaling by SCF-KIT;R-HSA-162582 Signal Transduction;R-HSA-1643685 Disease;R-HSA-168249 Innate Immune System;R-HSA-168256 Immune System;R-HSA-193648 NRAGE signals death through JNK;R-H…
Q99536	295	K	1.61211	0.0247216	Up	Synaptic vesicle membrane protein VAT-1 homolog OS=Homo sapiens OX=9606 GN=VAT1 PE=1 SV=2	VAT1	0.999819	VVTYGMANLLTGPK(GG)R	55963.7	50969.8	66163.1	72380.9	108671	87545.4	0.730564	0.682103	0.893305	1.01358	1.4719	1.23201	cytoplasm	K23167			GO:0001775 cell activation; GO:0002252 immune effector process; GO:0002263 cell activation involved in immune response; GO:0002274 myeloid leukocyte activation; GO:0002275 myeloid cell activation involved in immune response; GO:0002283 neutrophil activation involved in immune response; GO:0002366 leukocyte activation involved in immune response; GO:0002376 immune system process; GO:0002443 leukoc…	GO:0000323 lytic vacuole; GO:0005576 extracellular region; GO:0005622 intracellular anatomical structure; GO:0005737 cytoplasm; GO:0005739 mitochondrion; GO:0005740 mitochondrial envelope; GO:0005741 mitochondrial outer membrane; GO:0005764 lysosome; GO:0005766 primary lysosome; GO:0005773 vacuole; GO:0005775 vacuolar lumen; GO:0012505 endomembrane system; GO:0016020 membrane; GO:0016021 integral…	GO:0005488 binding;	PF08240; PF13602	PF08240 Alcohol dehydrogenase GroES-like domain; PF13602 Zinc-binding dehydrogenase	PF13602 Zinc-binding dehydrogenase	CR	KOG1197	Predicted quinone oxidoreductase				R-HSA-168249 Innate Immune System;R-HSA-168256 Immune System;R-HSA-6798695 Neutrophil degranulation	https://reactome.org/PathwayBrowser/#/R-HSA-168249;https://reactome.org/PathwayBrowser/#/R-HSA-168256;https://reactome.org/PathwayBrowser/#/R-HSA-6798695
Q99536	391	K	2.10155	4.82487e-06	Up	Synaptic vesicle membrane protein VAT-1 homolog OS=Homo sapiens OX=9606 GN=VAT1 PE=1 SV=2	VAT1	0.999819	VLLVPGPEK(GG)EN	417326	417686	424148	811229	887549	842008	0.633245	0.649728	0.665649	1.32045	1.39734	1.37734	cytoplasm	K23167			GO:0001775 cell activation; GO:0002252 immune effector process; GO:0002263 cell activation involved in immune response; GO:0002274 myeloid leukocyte activation; GO:0002275 myeloid cell activation involved in immune response; GO:0002283 neutrophil activation involved in immune response; GO:0002366 leukocyte activation involved in immune response; GO:0002376 immune system process; GO:0002443 leukoc…	GO:0000323 lytic vacuole; GO:0005576 extracellular region; GO:0005622 intracellular anatomical structure; GO:0005737 cytoplasm; GO:0005739 mitochondrion; GO:0005740 mitochondrial envelope; GO:0005741 mitochondrial outer membrane; GO:0005764 lysosome; GO:0005766 primary lysosome; GO:0005773 vacuole; GO:0005775 vacuolar lumen; GO:0012505 endomembrane system; GO:0016020 membrane; GO:0016021 integral…	GO:0005488 binding;	PF08240; PF13602	PF08240 Alcohol dehydrogenase GroES-like domain; PF13602 Zinc-binding dehydrogenase		CR	KOG1197	Predicted quinone oxidoreductase				R-HSA-168249 Innate Immune System;R-HSA-168256 Immune System;R-HSA-6798695 Neutrophil degranulation	https://reactome.org/PathwayBrowser/#/R-HSA-168249;https://reactome.org/PathwayBrowser/#/R-HSA-168256;https://reactome.org/PathwayBrowser/#/R-HSA-6798695
Q9P0L0	161	K	0.387488	0.0185495	Down	Vesicle-associated membrane protein-associated protein A OS=Homo sapiens OX=9606 GN=VAPA PE=1 SV=3	VAPA	0.99759	QDGPMPK(GG)PHSVSLNDTETR	18830.1	13037.5	25723.6	6938.07	5634.5	9253.57	1.37709	0.992734	1.9345	0.545151	0.419795	0.702926	cytoplasm	K06096	VAPA; vesicle-associated membrane protein-associated protein A	hsa04979 Cholesterol metabolism	GO:0000226 microtubule cytoskeleton organization; GO:0001505 regulation of neurotransmitter levels; GO:0001775 cell activation; GO:0002252 immune effector process; GO:0002263 cell activation involved in immune response; GO:0002274 myeloid leukocyte activation; GO:0002275 myeloid cell activation involved in immune response; GO:0002283 neutrophil activation involved in immune response; GO:0002366 l…	GO:0000323 lytic vacuole; GO:0005576 extracellular region; GO:0005615 extracellular space; GO:0005622 intracellular anatomical structure; GO:0005634 nucleus; GO:0005635 nuclear envelope; GO:0005737 cytoplasm; GO:0005764 lysosome; GO:0005765 lysosomal membrane; GO:0005766 primary lysosome; GO:0005773 vacuole; GO:0005774 vacuolar membrane; GO:0005783 endoplasmic reticulum; GO:0005789 endoplasmic re…	GO:0005488 binding; GO:0005515 protein binding; GO:0008017 microtubule binding; GO:0008092 cytoskeletal protein binding; GO:0015631 tubulin binding; GO:0019904 protein domain specific binding; GO:0033149 FFAT motif binding; GO:0042802 identical protein binding; GO:0046982 protein heterodimerization activity; GO:0046983 protein dimerization activity;	PF00635	PF00635 MSP (Major sperm protein) domain		U	KOG0439	VAMP-associated protein involved in inositol metabolism	WP410 EXERCISEINDUCED CIRCADIAN REGULATION	http://www.wikipathways.org/instance/WP410_r117108		R-HSA-1430728 Metabolism;R-HSA-1660661 Sphingolipid de novo biosynthesis;R-HSA-168249 Innate Immune System;R-HSA-168256 Immune System;R-HSA-428157 Sphingolipid metabolism;R-HSA-556833 Metabolism of lipids;R-HSA-6798695 Neutrophil degranulation;R-HSA-9609507 Protein localization;R-HSA-9609523 Insertion of tail-anchored proteins into the endoplasmic reticulum membrane	https://reactome.org/PathwayBrowser/#/R-HSA-1430728;https://reactome.org/PathwayBrowser/#/R-HSA-1660661;https://reactome.org/PathwayBrowser/#/R-HSA-168249;https://reactome.org/PathwayBrowser/#/R-HSA-168256;https://reactome.org/PathwayBrowser/#/R-HSA-428157;https://reactome.org/PathwayBrowser/#/R-HSA-556833;https://reactome.org/PathwayBrowser/#/R-HSA-6798695;https://reactome.org/PathwayBrowser/#/R…	ANDROGEN RESPONSE	https://www.gsea-msigdb.org/gsea/msigdb/cards/HALLMARK_ANDROGEN_RESPONSE
Q8TAA9	455	K	0.136181	0.00491695	Down	Vang-like protein 1 OS=Homo sapiens OX=9606 GN=VANGL1 PE=1 SV=1	VANGL1	0.999362	YLSAGPTLQYDK(GG)DR	10022.7	19763.9	11925.7	1476.38	4350.15		1.77656	2.06258	1.31542	0.170456	0.297512		plasma membrane	K04510	VANGL; vang-like	hsa04310 Wnt signaling pathway	GO:0000003 reproduction; GO:0001558 regulation of cell growth; GO:0001654 eye development; GO:0001655 urogenital system development; GO:0001667 ameboidal-type cell migration; GO:0001736 establishment of planar polarity; GO:0001738 morphogenesis of a polarized epithelium; GO:0001745 compound eye morphogenesis; GO:0001822 kidney development; GO:0001838 embryonic epithelial tube formation; GO:000184…	GO:0005886 plasma membrane; GO:0005911 cell-cell junction; GO:0016020 membrane; GO:0016021 integral component of membrane; GO:0016323 basolateral plasma membrane; GO:0016324 apical plasma membrane; GO:0016328 lateral plasma membrane; GO:0030054 cell junction; GO:0031224 intrinsic component of membrane; GO:0045177 apical part of cell; GO:0071944 cell periphery; GO:0098590 plasma membrane region;	GO:0001664 G protein-coupled receptor binding; GO:0005102 signaling receptor binding; GO:0005109 frizzled binding; GO:0005488 binding; GO:0005515 protein binding; GO:0019904 protein domain specific binding; GO:0030165 PDZ domain binding;				T	KOG3814	Signaling protein van gogh/strabismus	WP428 WNT SIGNALING	http://www.wikipathways.org/instance/WP428_r116549		R-HSA-162582 Signal Transduction;R-HSA-194315 Signaling by Rho GTPases;R-HSA-8980692 RHOA GTPase cycle;R-HSA-9012999 RHO GTPase cycle;R-HSA-9013026 RHOB GTPase cycle;R-HSA-9013106 RHOC GTPase cycle;R-HSA-9013148 CDC42 GTPase cycle;R-HSA-9013149 RAC1 GTPase cycle;R-HSA-9013404 RAC2 GTPase cycle;R-HSA-9013405 RHOD GTPase cycle;R-HSA-9013406 RHOQ GTPase cycle;R-HSA-9013407 RHOH GTPase cycle;R-HSA-90…	https://reactome.org/PathwayBrowser/#/R-HSA-162582;https://reactome.org/PathwayBrowser/#/R-HSA-194315;https://reactome.org/PathwayBrowser/#/R-HSA-8980692;https://reactome.org/PathwayBrowser/#/R-HSA-9012999;https://reactome.org/PathwayBrowser/#/R-HSA-9013026;https://reactome.org/PathwayBrowser/#/R-HSA-9013106;https://reactome.org/PathwayBrowser/#/R-HSA-9013148;https://reactome.org/PathwayBrowser/#…
Q9P2Y5	78	K	1.65632	0.0206595	Up	UV radiation resistance-associated gene protein OS=Homo sapiens OX=9606 GN=UVRAG PE=1 SV=1	UVRAG	0.998564	IYK(GG)EFYR	4097.76	6436.05	5722.34	7658.56	9682.5	7613.85	0.59775	0.899381	0.777773	1.17956	1.43607	1.15235	cytoplasm,nucleus	K21249	UVRAG; UV radiation resistance-associated gene protein	hsa04140 Autophagy - animal	GO:0000003 reproduction; GO:0000226 microtubule cytoskeleton organization; GO:0001932 regulation of protein phosphorylation; GO:0002009 morphogenesis of an epithelium; GO:0002165 instar larval or pupal development; GO:0003006 developmental process involved in reproduction; GO:0006139 nucleobase-containing compound metabolic process; GO:0006259 DNA metabolic process; GO:0006281 DNA repair; GO:0006…	GO:0000323 lytic vacuole; GO:0005622 intracellular anatomical structure; GO:0005737 cytoplasm; GO:0005764 lysosome; GO:0005768 endosome; GO:0005769 early endosome; GO:0005770 late endosome; GO:0005773 vacuole; GO:0005783 endoplasmic reticulum; GO:0005813 centrosome; GO:0005815 microtubule organizing center; GO:0005856 cytoskeleton; GO:0012505 endomembrane system; GO:0015630 microtubule cytoskelet…	GO:0000149 SNARE binding; GO:0005488 binding; GO:0005515 protein binding; GO:0017124 SH3 domain binding; GO:0019904 protein domain specific binding;				R	KOG2896	UV radiation resistance associated protein	WP4923 AUTOPHAGY;WP2509 NANOPARTICLE TRIGGERED AUTOPHAGIC CELL DEATH	http://www.wikipathways.org/instance/WP4923_r110416;http://www.wikipathways.org/instance/WP2509_r101755		R-HSA-1632852 Macroautophagy;R-HSA-1643685 Disease;R-HSA-5663205 Infectious disease;R-HSA-9612973 Autophagy;R-HSA-9678108 SARS-CoV-1 Infection;R-HSA-9679504 Translation of Replicase and Assembly of the Replication Transcription Complex;R-HSA-9679506 SARS-CoV Infections;R-HSA-9694516 SARS-CoV-2 Infection;R-HSA-9694676 Translation of Replicase and Assembly of the Replication Transcription Complex;R…	https://reactome.org/PathwayBrowser/#/R-HSA-1632852;https://reactome.org/PathwayBrowser/#/R-HSA-1643685;https://reactome.org/PathwayBrowser/#/R-HSA-5663205;https://reactome.org/PathwayBrowser/#/R-HSA-9612973;https://reactome.org/PathwayBrowser/#/R-HSA-9678108;https://reactome.org/PathwayBrowser/#/R-HSA-9679504;https://reactome.org/PathwayBrowser/#/R-HSA-9679506;https://reactome.org/PathwayBrowser…
Q68CQ4	211	K	0.517721	0.0337685	Down	U3 small nucleolar RNA-associated protein 25 homolog OS=Homo sapiens OX=9606 GN=UTP25 PE=1 SV=2	UTP25	0.989114	AIQAVATNPK(GG)TTHELK		4024.1	4265.03	2460.89	1888.48	2702.72		1.34989	1.48263	0.748324	0.557063	0.894296	nucleus	K14774			GO:0000462 maturation of SSU-rRNA from tricistronic rRNA transcript (SSU-rRNA, 5.8S rRNA, LSU-rRNA); GO:0006139 nucleobase-containing compound metabolic process; GO:0006364 rRNA processing; GO:0006396 RNA processing; GO:0006725 cellular aromatic compound metabolic process; GO:0006807 nitrogen compound metabolic process; GO:0006950 response to stress; GO:0006952 defense response; GO:0006954 inflam…	GO:0005622 intracellular anatomical structure; GO:0005634 nucleus; GO:0005654 nucleoplasm; GO:0005730 nucleolus; GO:0030684 preribosome; GO:0031974 membrane-enclosed lumen; GO:0031981 nuclear lumen; GO:0032040 small-subunit processome; GO:0032991 protein-containing complex; GO:0043226 organelle; GO:0043227 membrane-bounded organelle; GO:0043228 non-membrane-bounded organelle; GO:0043229 intracell…	GO:0003676 nucleic acid binding; GO:0003723 RNA binding; GO:0005488 binding; GO:0019843 rRNA binding; GO:0030515 snoRNA binding; GO:0034511 U3 snoRNA binding; GO:0097159 organic cyclic compound binding; GO:1901363 heterocyclic compound binding;				S	KOG2340	Uncharacterized conserved protein				R-HSA-6790901 rRNA modification in the nucleus and cytosol;R-HSA-6791226 Major pathway of rRNA processing in the nucleolus and cytosol;R-HSA-72312 rRNA processing;R-HSA-8868773 rRNA processing in the nucleus and cytosol;R-HSA-8953854 Metabolism of RNA	https://reactome.org/PathwayBrowser/#/R-HSA-6790901;https://reactome.org/PathwayBrowser/#/R-HSA-6791226;https://reactome.org/PathwayBrowser/#/R-HSA-72312;https://reactome.org/PathwayBrowser/#/R-HSA-8868773;https://reactome.org/PathwayBrowser/#/R-HSA-8953854
Q8TED0	80	K	0.593169	0.00406848	Down	U3 small nucleolar RNA-associated protein 15 homolog OS=Homo sapiens OX=9606 GN=UTP15 PE=1 SV=3	UTP15	0.999616	FK(GG)DTAYC(Carbamidomethyl)ATFR	66969.8	61018.4	66897.8	44419.3	35172.8	40310.3	1.32466	1.15605	1.30809	0.830397	0.641009	0.775998	cytoplasm	K14549	UTP15; U3 small nucleolar RNA-associated protein 15	hsa03008 Ribosome biogenesis in eukaryotes	GO:0000462 maturation of SSU-rRNA from tricistronic rRNA transcript (SSU-rRNA, 5.8S rRNA, LSU-rRNA); GO:0006139 nucleobase-containing compound metabolic process; GO:0006355 regulation of transcription, DNA-templated; GO:0006356 regulation of transcription by RNA polymerase I; GO:0006364 rRNA processing; GO:0006396 RNA processing; GO:0006725 cellular aromatic compound metabolic process; GO:0006807…	GO:0001650 fibrillar center; GO:0005622 intracellular anatomical structure; GO:0005634 nucleus; GO:0005654 nucleoplasm; GO:0005730 nucleolus; GO:0005737 cytoplasm; GO:0005783 endoplasmic reticulum; GO:0012505 endomembrane system; GO:0031974 membrane-enclosed lumen; GO:0031981 nuclear lumen; GO:0032991 protein-containing complex; GO:0034455 t-UTP complex; GO:0043226 organelle; GO:0043227 membrane-…	GO:0003676 nucleic acid binding; GO:0003723 RNA binding; GO:0005488 binding; GO:0030515 snoRNA binding; GO:0097159 organic cyclic compound binding; GO:1901363 heterocyclic compound binding;				S	KOG0310	Conserved WD40 repeat-containing protein				R-HSA-6790901 rRNA modification in the nucleus and cytosol;R-HSA-6791226 Major pathway of rRNA processing in the nucleolus and cytosol;R-HSA-72312 rRNA processing;R-HSA-8868773 rRNA processing in the nucleus and cytosol;R-HSA-8953854 Metabolism of RNA	https://reactome.org/PathwayBrowser/#/R-HSA-6790901;https://reactome.org/PathwayBrowser/#/R-HSA-6791226;https://reactome.org/PathwayBrowser/#/R-HSA-72312;https://reactome.org/PathwayBrowser/#/R-HSA-8868773;https://reactome.org/PathwayBrowser/#/R-HSA-8953854
Q93008	1045	K	0.471257	0.0376156	Down	Probable ubiquitin carboxyl-terminal hydrolase FAF-X OS=Homo sapiens OX=9606 GN=USP9X PE=1 SV=4	USP9X	0.99757	VLMK(GG)LMPPDSTTIEK	8909.93	6498.25	5900.83	2716.47	3629.46		1.59571	1.14085	1.02945	0.496159	0.687012		plasma membrane	K11840			GO:0000003 reproduction; GO:0000122 negative regulation of transcription by RNA polymerase II; GO:0000902 cell morphogenesis; GO:0000904 cell morphogenesis involved in differentiation; GO:0001654 eye development; GO:0001700 embryonic development via the syncytial blastoderm; GO:0001701 in utero embryonic development; GO:0001745 compound eye morphogenesis; GO:0001764 neuron migration; GO:0002682 r…	GO:0005622 intracellular anatomical structure; GO:0005737 cytoplasm; GO:0005829 cytosol; GO:0030424 axon; GO:0030426 growth cone; GO:0030427 site of polarized growth; GO:0042995 cell projection; GO:0043005 neuron projection; GO:0045177 apical part of cell; GO:0120025 plasma membrane bounded cell projection; GO:0150034 distal axon;	GO:0003824 catalytic activity; GO:0004175 endopeptidase activity; GO:0004197 cysteine-type endopeptidase activity; GO:0004843 thiol-dependent deubiquitinase; GO:0005488 binding; GO:0005515 protein binding; GO:0008233 peptidase activity; GO:0008234 cysteine-type peptidase activity; GO:0016787 hydrolase activity; GO:0019783 ubiquitin-like protein-specific protease activity; GO:0046332 SMAD binding;…				O	KOG1866	Ubiquitin carboxyl-terminal hydrolase	WP4803 CILIOPATHIES	http://www.wikipathways.org/instance/WP4803_r110008		R-HSA-162582 Signal Transduction;R-HSA-170834 Signaling by TGF-beta Receptor Complex;R-HSA-194315 Signaling by Rho GTPases;R-HSA-212436 Generic Transcription Pathway;R-HSA-2173793 Transcriptional activity of SMAD2/SMAD3:SMAD4 heterotrimer;R-HSA-2173795 Downregulation of SMAD2/3:SMAD4 transcriptional activity;R-HSA-392499 Metabolism of proteins;R-HSA-5688426 Deubiquitination;R-HSA-5689880 Ub-speci…	https://reactome.org/PathwayBrowser/#/R-HSA-162582;https://reactome.org/PathwayBrowser/#/R-HSA-170834;https://reactome.org/PathwayBrowser/#/R-HSA-194315;https://reactome.org/PathwayBrowser/#/R-HSA-212436;https://reactome.org/PathwayBrowser/#/R-HSA-2173793;https://reactome.org/PathwayBrowser/#/R-HSA-2173795;https://reactome.org/PathwayBrowser/#/R-HSA-392499;https://reactome.org/PathwayBrowser/#/R-…
Q93009	310	K	2.27732	0.00767254	Up	Ubiquitin carboxyl-terminal hydrolase 7 OS=Homo sapiens OX=9606 GN=USP7 PE=1 SV=2	USP7	0.997287	VLLDNVENK(GG)MK	5385.86	9245.77	8163.29	14838.8	17669.7	18511.5	0.443672	0.740039	0.651215	1.20639	1.44923	1.5231	nucleus	K11838	USP7; ubiquitin carboxyl-terminal hydrolase 7 [EC:3.4.19.12]	hsa05203 Viral carcinogenesis; hsa04068 FoxO signaling pathway; hsa05169 Epstein-Barr virus infection	GO:0000578 embryonic axis specification; GO:0003002 regionalization; GO:0006139 nucleobase-containing compound metabolic process; GO:0006259 DNA metabolic process; GO:0006281 DNA repair; GO:0006283 transcription-coupled nucleotide-excision repair; GO:0006289 nucleotide-excision repair; GO:0006325 chromatin organization; GO:0006355 regulation of transcription, DNA-templated; GO:0006464 cellular pr…	GO:0000785 chromatin; GO:0000803 sex chromosome; GO:0001741 XY body; GO:0005622 intracellular anatomical structure; GO:0005634 nucleus; GO:0005654 nucleoplasm; GO:0005694 chromosome; GO:0005700 polytene chromosome; GO:0005737 cytoplasm; GO:0005829 cytosol; GO:0031974 membrane-enclosed lumen; GO:0031981 nuclear lumen; GO:0032991 protein-containing complex; GO:0043226 organelle; GO:0043227 membrane…	GO:0002039 p53 binding; GO:0003824 catalytic activity; GO:0004175 endopeptidase activity; GO:0004197 cysteine-type endopeptidase activity; GO:0004843 thiol-dependent deubiquitinase; GO:0005488 binding; GO:0005515 protein binding; GO:0008022 protein C-terminus binding; GO:0008134 transcription factor binding; GO:0008233 peptidase activity; GO:0008234 cysteine-type peptidase activity; GO:0016787 hy…	PF00917	PF00917 MATH domain		O	KOG1863	Ubiquitin carboxyl-terminal hydrolase	WP5114 NUCLEOTIDE EXCISION REPAIR IN XERODERMA PIGMENTOSUM	http://www.wikipathways.org/instance/WP5114_r119169	Transcription factor	R-HSA-1257604 PIP3 activates AKT signaling;R-HSA-162582 Signal Transduction;R-HSA-212436 Generic Transcription Pathway;R-HSA-3700989 Transcriptional Regulation by TP53;R-HSA-392499 Metabolism of proteins;R-HSA-5633007 Regulation of TP53 Activity;R-HSA-5688426 Deubiquitination;R-HSA-5689880 Ub-specific processing proteases;R-HSA-5696398 Nucleotide Excision Repair;R-HSA-597592 Post-translational pr…	https://reactome.org/PathwayBrowser/#/R-HSA-1257604;https://reactome.org/PathwayBrowser/#/R-HSA-162582;https://reactome.org/PathwayBrowser/#/R-HSA-212436;https://reactome.org/PathwayBrowser/#/R-HSA-3700989;https://reactome.org/PathwayBrowser/#/R-HSA-392499;https://reactome.org/PathwayBrowser/#/R-HSA-5633007;https://reactome.org/PathwayBrowser/#/R-HSA-5688426;https://reactome.org/PathwayBrowser/#/…
Q93009	327	K	0.62014	0.0346332	Down	Ubiquitin carboxyl-terminal hydrolase 7 OS=Homo sapiens OX=9606 GN=USP7 PE=1 SV=2	USP7	0.997495	GK(GG)MVSYIQC(Carbamidomethyl)K	3767.96	4378.7	4228.7	2023.76	3330.43	2204.03	1.1494	1.29782	1.24918	0.609264	1.0115	0.671525	nucleus	K11838	USP7; ubiquitin carboxyl-terminal hydrolase 7 [EC:3.4.19.12]	hsa05203 Viral carcinogenesis; hsa04068 FoxO signaling pathway; hsa05169 Epstein-Barr virus infection	GO:0000578 embryonic axis specification; GO:0003002 regionalization; GO:0006139 nucleobase-containing compound metabolic process; GO:0006259 DNA metabolic process; GO:0006281 DNA repair; GO:0006283 transcription-coupled nucleotide-excision repair; GO:0006289 nucleotide-excision repair; GO:0006325 chromatin organization; GO:0006355 regulation of transcription, DNA-templated; GO:0006464 cellular pr…	GO:0000785 chromatin; GO:0000803 sex chromosome; GO:0001741 XY body; GO:0005622 intracellular anatomical structure; GO:0005634 nucleus; GO:0005654 nucleoplasm; GO:0005694 chromosome; GO:0005700 polytene chromosome; GO:0005737 cytoplasm; GO:0005829 cytosol; GO:0031974 membrane-enclosed lumen; GO:0031981 nuclear lumen; GO:0032991 protein-containing complex; GO:0043226 organelle; GO:0043227 membrane…	GO:0002039 p53 binding; GO:0003824 catalytic activity; GO:0004175 endopeptidase activity; GO:0004197 cysteine-type endopeptidase activity; GO:0004843 thiol-dependent deubiquitinase; GO:0005488 binding; GO:0005515 protein binding; GO:0008022 protein C-terminus binding; GO:0008134 transcription factor binding; GO:0008233 peptidase activity; GO:0008234 cysteine-type peptidase activity; GO:0016787 hy…	PF00917	PF00917 MATH domain		O	KOG1863	Ubiquitin carboxyl-terminal hydrolase	WP5114 NUCLEOTIDE EXCISION REPAIR IN XERODERMA PIGMENTOSUM	http://www.wikipathways.org/instance/WP5114_r119169	Transcription factor	R-HSA-1257604 PIP3 activates AKT signaling;R-HSA-162582 Signal Transduction;R-HSA-212436 Generic Transcription Pathway;R-HSA-3700989 Transcriptional Regulation by TP53;R-HSA-392499 Metabolism of proteins;R-HSA-5633007 Regulation of TP53 Activity;R-HSA-5688426 Deubiquitination;R-HSA-5689880 Ub-specific processing proteases;R-HSA-5696398 Nucleotide Excision Repair;R-HSA-597592 Post-translational pr…	https://reactome.org/PathwayBrowser/#/R-HSA-1257604;https://reactome.org/PathwayBrowser/#/R-HSA-162582;https://reactome.org/PathwayBrowser/#/R-HSA-212436;https://reactome.org/PathwayBrowser/#/R-HSA-3700989;https://reactome.org/PathwayBrowser/#/R-HSA-392499;https://reactome.org/PathwayBrowser/#/R-HSA-5633007;https://reactome.org/PathwayBrowser/#/R-HSA-5688426;https://reactome.org/PathwayBrowser/#/…
P45974	163	K	1.52519	0.0251212	Up	Ubiquitin carboxyl-terminal hydrolase 5 OS=Homo sapiens OX=9606 GN=USP5 PE=1 SV=2	USP5	0.999526	K(GG)QEVQAWDGEVR	34672.2	31555.3	40313.7	44612.1	53264	58669.3	0.759719	0.706405	0.923125	1.01875	1.23748	1.38783	nucleus	K11836			GO:0001654 eye development; GO:0001745 compound eye morphogenesis; GO:0001751 compound eye photoreceptor cell differentiation; GO:0001754 eye photoreceptor cell differentiation; GO:0001932 regulation of protein phosphorylation; GO:0001933 negative regulation of protein phosphorylation; GO:0006464 cellular protein modification process; GO:0006508 proteolysis; GO:0006511 ubiquitin-dependent protein…	GO:0000323 lytic vacuole; GO:0005622 intracellular anatomical structure; GO:0005737 cytoplasm; GO:0005764 lysosome; GO:0005773 vacuole; GO:0005829 cytosol; GO:0043226 organelle; GO:0043227 membrane-bounded organelle; GO:0043229 intracellular organelle; GO:0043231 intracellular membrane-bounded organelle;	GO:0003824 catalytic activity; GO:0004175 endopeptidase activity; GO:0004197 cysteine-type endopeptidase activity; GO:0004843 thiol-dependent deubiquitinase; GO:0005488 binding; GO:0005515 protein binding; GO:0008233 peptidase activity; GO:0008234 cysteine-type peptidase activity; GO:0016787 hydrolase activity; GO:0019783 ubiquitin-like protein-specific protease activity; GO:0032182 ubiquitin-lik…	PF17807; PF02148; PF00627	PF17807 Variant UBP zinc finger; PF02148 Zn-finger in ubiquitin-hydrolases and other protein; PF00627 UBA/TS-N domain		O	KOG0944	Ubiquitin-specific protease UBP14	WP4754 IL18 SIGNALING PATHWAY	http://www.wikipathways.org/instance/WP4754_r115147		R-HSA-392499 Metabolism of proteins;R-HSA-5688426 Deubiquitination;R-HSA-5689880 Ub-specific processing proteases;R-HSA-597592 Post-translational protein modification;R-HSA-8852135 Protein ubiquitination;R-HSA-8866652 Synthesis of active ubiquitin: roles of E1 and E2 enzymes	https://reactome.org/PathwayBrowser/#/R-HSA-392499;https://reactome.org/PathwayBrowser/#/R-HSA-5688426;https://reactome.org/PathwayBrowser/#/R-HSA-5689880;https://reactome.org/PathwayBrowser/#/R-HSA-597592;https://reactome.org/PathwayBrowser/#/R-HSA-8852135;https://reactome.org/PathwayBrowser/#/R-HSA-8866652
Q9NVE5	260	K	1.63324	0.0473681	Up	Ubiquitin carboxyl-terminal hydrolase 40 OS=Homo sapiens OX=9606 GN=USP40 PE=1 SV=3	USP40	0.996069	YK(GG)ETSC(Carbamidomethyl)YTFPLR		5084.54	3394.01	6155.29	6711.21	5849.41		0.88533	0.632502	1.28656	1.35359	1.07832	nucleus	K11869									O	KOG1863	Ubiquitin carboxyl-terminal hydrolase
Q13107	611	K	0.516925	0.0325442	Down	Ubiquitin carboxyl-terminal hydrolase 4 OS=Homo sapiens OX=9606 GN=USP4 PE=1 SV=3	USP4	0.992914	SRPSSTSSASALYGQPLLLSVPK(GG)HK	4664.88	6148.48		2074.27	2611.88	2869.07	1.20652	1.58293		0.577255	0.743549	0.842106	nucleus	K11835			GO:0000244 spliceosomal tri-snRNP complex assembly; GO:0000375 RNA splicing, via transesterification reactions; GO:0000377 RNA splicing, via transesterification reactions with bulged adenosine as nucleophile; GO:0000387 spliceosomal snRNP assembly; GO:0000398 mRNA splicing, via spliceosome; GO:0006139 nucleobase-containing compound metabolic process; GO:0006325 chromatin organization; GO:0006355 …	GO:0000323 lytic vacuole; GO:0005622 intracellular anatomical structure; GO:0005634 nucleus; GO:0005737 cytoplasm; GO:0005764 lysosome; GO:0005773 vacuole; GO:0005829 cytosol; GO:0005886 plasma membrane; GO:0016020 membrane; GO:0043226 organelle; GO:0043227 membrane-bounded organelle; GO:0043229 intracellular organelle; GO:0043231 intracellular membrane-bounded organelle; GO:0071944 cell peripher…	GO:0001664 G protein-coupled receptor binding; GO:0003824 catalytic activity; GO:0004175 endopeptidase activity; GO:0004197 cysteine-type endopeptidase activity; GO:0004843 thiol-dependent deubiquitinase; GO:0005102 signaling receptor binding; GO:0005126 cytokine receptor binding; GO:0005160 transforming growth factor beta receptor binding; GO:0005488 binding; GO:0005515 protein binding; GO:00082…	PF06337; PF14836	PF06337 DUSP domain; PF14836 Ubiquitin-like domain		O	KOG1870	Ubiquitin C-terminal hydrolase				R-HSA-162582 Signal Transduction;R-HSA-392499 Metabolism of proteins;R-HSA-5357786 TNFR1-induced proapoptotic signaling;R-HSA-5357905 Regulation of TNFR1 signaling;R-HSA-5357956 TNFR1-induced NFkappaB signaling pathway;R-HSA-5688426 Deubiquitination;R-HSA-5689880 Ub-specific processing proteases;R-HSA-597592 Post-translational protein modification;R-HSA-73887 Death Receptor Signalling;R-HSA-75893…	https://reactome.org/PathwayBrowser/#/R-HSA-162582;https://reactome.org/PathwayBrowser/#/R-HSA-392499;https://reactome.org/PathwayBrowser/#/R-HSA-5357786;https://reactome.org/PathwayBrowser/#/R-HSA-5357905;https://reactome.org/PathwayBrowser/#/R-HSA-5357956;https://reactome.org/PathwayBrowser/#/R-HSA-5688426;https://reactome.org/PathwayBrowser/#/R-HSA-5689880;https://reactome.org/PathwayBrowser/#…
Q8NB14	773	K	1.79409	0.0156476	Up	Ubiquitin carboxyl-terminal hydrolase 38 OS=Homo sapiens OX=9606 GN=USP38 PE=1 SV=2	USP38	0.999265	FSYDQK(GG)YHVR	18814.2	19100	13577	20005.7	18676.5	17114.7	0.848796	0.781557	0.695419	1.39197	1.6957	1.08498	nucleus	K11854			GO:0006464 cellular protein modification process; GO:0006508 proteolysis; GO:0006807 nitrogen compound metabolic process; GO:0008152 metabolic process; GO:0009892 negative regulation of metabolic process; GO:0009894 regulation of catabolic process; GO:0009895 negative regulation of catabolic process; GO:0009987 cellular process; GO:0010605 negative regulation of macromolecule metabolic process; G…		GO:0003824 catalytic activity; GO:0004843 thiol-dependent deubiquitinase; GO:0005488 binding; GO:0005515 protein binding; GO:0008233 peptidase activity; GO:0008234 cysteine-type peptidase activity; GO:0016787 hydrolase activity; GO:0019783 ubiquitin-like protein-specific protease activity; GO:0101005 deubiquitinase activity; GO:0140096 catalytic activity, acting on a protein;				O	KOG1864	Ubiquitin-specific protease
Q70CQ2	1039	K	0.486033	0.00646232	Down	Ubiquitin carboxyl-terminal hydrolase 34 OS=Homo sapiens OX=9606 GN=USP34 PE=1 SV=2	USP34	0.996229	SK(GG)DQHAMGMETYK	6715.68		8182.13	3897.12	3873.24	3147.36	1.26883		1.62957	0.736181	0.723557	0.653334	plasma membrane	K11853			GO:0001558 regulation of cell growth; GO:0002682 regulation of immune system process; GO:0002683 negative regulation of immune system process; GO:0002697 regulation of immune effector process; GO:0002700 regulation of production of molecular mediator of immune response; GO:0002759 regulation of antimicrobial humoral response; GO:0002784 regulation of antimicrobial peptide production; GO:0002831 r…	GO:0005622 intracellular anatomical structure; GO:0005634 nucleus; GO:0005737 cytoplasm; GO:0005829 cytosol; GO:0043226 organelle; GO:0043227 membrane-bounded organelle; GO:0043229 intracellular organelle; GO:0043231 intracellular membrane-bounded organelle;	GO:0003824 catalytic activity; GO:0004175 endopeptidase activity; GO:0004197 cysteine-type endopeptidase activity; GO:0004843 thiol-dependent deubiquitinase; GO:0005488 binding; GO:0005515 protein binding; GO:0008233 peptidase activity; GO:0008234 cysteine-type peptidase activity; GO:0016787 hydrolase activity; GO:0019783 ubiquitin-like protein-specific protease activity; GO:0101005 deubiquitinas…				O	KOG1866	Ubiquitin carboxyl-terminal hydrolase				R-HSA-162582 Signal Transduction;R-HSA-195721 Signaling by WNT;R-HSA-201681 TCF dependent signaling in response to WNT;R-HSA-392499 Metabolism of proteins;R-HSA-5688426 Deubiquitination;R-HSA-5689880 Ub-specific processing proteases;R-HSA-597592 Post-translational protein modification	https://reactome.org/PathwayBrowser/#/R-HSA-162582;https://reactome.org/PathwayBrowser/#/R-HSA-195721;https://reactome.org/PathwayBrowser/#/R-HSA-201681;https://reactome.org/PathwayBrowser/#/R-HSA-392499;https://reactome.org/PathwayBrowser/#/R-HSA-5688426;https://reactome.org/PathwayBrowser/#/R-HSA-5689880;https://reactome.org/PathwayBrowser/#/R-HSA-597592
Q8TEY7	383	K	2.19661	0.000722695	Up	Ubiquitin carboxyl-terminal hydrolase 33 OS=Homo sapiens OX=9606 GN=USP33 PE=1 SV=2	USP33	0.999526	VNSEGEFDK(GG)DRDSISETVDLNNQETVK	13082.8	11633.8	15571.8	26520.8	23982.1	29031.5	0.670072	0.564938	0.67966	1.47657	1.24078	1.48843	nucleus	K11848			GO:0000226 microtubule cytoskeleton organization; GO:0000902 cell morphogenesis; GO:0000904 cell morphogenesis involved in differentiation; GO:0006464 cellular protein modification process; GO:0006508 proteolysis; GO:0006511 ubiquitin-dependent protein catabolic process; GO:0006807 nitrogen compound metabolic process; GO:0006928 movement of cell or subcellular component; GO:0006935 chemotaxis; GO…	GO:0000151 ubiquitin ligase complex; GO:0000153 cytoplasmic ubiquitin ligase complex; GO:0005622 intracellular anatomical structure; GO:0005634 nucleus; GO:0005654 nucleoplasm; GO:0005737 cytoplasm; GO:0005794 Golgi apparatus; GO:0005813 centrosome; GO:0005815 microtubule organizing center; GO:0005829 cytosol; GO:0005856 cytoskeleton; GO:0005912 adherens junction; GO:0005925 focal adhesion; GO:00…	GO:0001664 G protein-coupled receptor binding; GO:0003824 catalytic activity; GO:0004175 endopeptidase activity; GO:0004197 cysteine-type endopeptidase activity; GO:0004843 thiol-dependent deubiquitinase; GO:0005102 signaling receptor binding; GO:0005488 binding; GO:0005515 protein binding; GO:0008233 peptidase activity; GO:0008234 cysteine-type peptidase activity; GO:0008270 zinc ion binding; GO…	PF02148; PF06337	PF02148 Zn-finger in ubiquitin-hydrolases and other protein; PF06337 DUSP domain		O	KOG1870	Ubiquitin C-terminal hydrolase				R-HSA-1266738 Developmental Biology;R-HSA-376176 Signaling by ROBO receptors;R-HSA-392499 Metabolism of proteins;R-HSA-422475 Axon guidance;R-HSA-5688426 Deubiquitination;R-HSA-5689880 Ub-specific processing proteases;R-HSA-597592 Post-translational protein modification;R-HSA-9010553 Regulation of expression of SLITs and ROBOs;R-HSA-9675108 Nervous system development	https://reactome.org/PathwayBrowser/#/R-HSA-1266738;https://reactome.org/PathwayBrowser/#/R-HSA-376176;https://reactome.org/PathwayBrowser/#/R-HSA-392499;https://reactome.org/PathwayBrowser/#/R-HSA-422475;https://reactome.org/PathwayBrowser/#/R-HSA-5688426;https://reactome.org/PathwayBrowser/#/R-HSA-5689880;https://reactome.org/PathwayBrowser/#/R-HSA-597592;https://reactome.org/PathwayBrowser/#/R…
Q9Y6I4	145	K	0.590166	0.00325851	Down	Ubiquitin carboxyl-terminal hydrolase 3 OS=Homo sapiens OX=9606 GN=USP3 PE=1 SV=2	USP3	0.999819	KLLENSTLNSK(GG)LLK	29049.9	24242.9	28236.1	15826.3	14265.5	13842.3	1.35309	1.08328	1.29764	0.801947	0.72113	0.680611	cytoplasm,nucleus	K11986			GO:0000122 negative regulation of transcription by RNA polymerase II; GO:0000278 mitotic cell cycle; GO:0006139 nucleobase-containing compound metabolic process; GO:0006259 DNA metabolic process; GO:0006281 DNA repair; GO:0006325 chromatin organization; GO:0006355 regulation of transcription, DNA-templated; GO:0006357 regulation of transcription by RNA polymerase II; GO:0006464 cellular protein m…	GO:0000228 nuclear chromosome; GO:0000785 chromatin; GO:0005622 intracellular anatomical structure; GO:0005634 nucleus; GO:0005654 nucleoplasm; GO:0005694 chromosome; GO:0005737 cytoplasm; GO:0030496 midbody; GO:0031974 membrane-enclosed lumen; GO:0031981 nuclear lumen; GO:0032991 protein-containing complex; GO:0035770 ribonucleoprotein granule; GO:0036464 cytoplasmic ribonucleoprotein granule; G…	GO:0000976 transcription cis-regulatory region binding; GO:0000977 RNA polymerase II transcription regulatory region sequence-specific DNA binding; GO:0000978 RNA polymerase II cis-regulatory region sequence-specific DNA binding; GO:0000987 cis-regulatory region sequence-specific DNA binding; GO:0001067 transcription regulatory region nucleic acid binding; GO:0003676 nucleic acid binding; GO:0003…	PF02148	PF02148 Zn-finger in ubiquitin-hydrolases and other protein		O	KOG1867	Ubiquitin-specific protease				R-HSA-392499 Metabolism of proteins;R-HSA-5688426 Deubiquitination;R-HSA-5689880 Ub-specific processing proteases;R-HSA-597592 Post-translational protein modification	https://reactome.org/PathwayBrowser/#/R-HSA-392499;https://reactome.org/PathwayBrowser/#/R-HSA-5688426;https://reactome.org/PathwayBrowser/#/R-HSA-5689880;https://reactome.org/PathwayBrowser/#/R-HSA-597592
Q9UHP3	622	K	0.639373	0.0056722	Down	Ubiquitin carboxyl-terminal hydrolase 25 OS=Homo sapiens OX=9606 GN=USP25 PE=1 SV=4	USP25	0.998564	WMK(GG)YNDIAVTK	20494.8	16230.1	18862.5	10072.7	10978.6	11802.4	1.3394	1.04654	1.24677	0.73234	0.829485	0.760829	cytoplasm	K11849	USP25; ubiquitin carboxyl-terminal hydrolase 25 [EC:3.4.19.12]	hsa04657 IL-17 signaling pathway	GO:0006464 cellular protein modification process; GO:0006508 proteolysis; GO:0006511 ubiquitin-dependent protein catabolic process; GO:0006807 nitrogen compound metabolic process; GO:0008152 metabolic process; GO:0009056 catabolic process; GO:0009057 macromolecule catabolic process; GO:0009892 negative regulation of metabolic process; GO:0009894 regulation of catabolic process; GO:0009895 negativ…	GO:0000502 proteasome complex; GO:0005622 intracellular anatomical structure; GO:0005737 cytoplasm; GO:0005783 endoplasmic reticulum; GO:0005829 cytosol; GO:0012505 endomembrane system; GO:0032991 protein-containing complex; GO:0043226 organelle; GO:0043227 membrane-bounded organelle; GO:0043229 intracellular organelle; GO:0043231 intracellular membrane-bounded organelle; GO:1902494 catalytic com…	GO:0003824 catalytic activity; GO:0004843 thiol-dependent deubiquitinase; GO:0005488 binding; GO:0005515 protein binding; GO:0008233 peptidase activity; GO:0008234 cysteine-type peptidase activity; GO:0016787 hydrolase activity; GO:0019783 ubiquitin-like protein-specific protease activity; GO:0019899 enzyme binding; GO:0031625 ubiquitin protein ligase binding; GO:0032182 ubiquitin-like protein bi…				O	KOG1863	Ubiquitin carboxyl-terminal hydrolase				R-HSA-392499 Metabolism of proteins;R-HSA-5688426 Deubiquitination;R-HSA-5689880 Ub-specific processing proteases;R-HSA-597592 Post-translational protein modification	https://reactome.org/PathwayBrowser/#/R-HSA-392499;https://reactome.org/PathwayBrowser/#/R-HSA-5688426;https://reactome.org/PathwayBrowser/#/R-HSA-5689880;https://reactome.org/PathwayBrowser/#/R-HSA-597592
Q9UMW8	227	K	2.87553	0.00456472	Up	Ubl carboxyl-terminal hydrolase 18 OS=Homo sapiens OX=9606 GN=USP18 PE=1 SV=1	USP18	0.998092	SK(GG)C(Carbamidomethyl)FC(Carbamidomethyl)ENC(Carbamidomethyl)GK	2230.44	2993.26	2294.13	12507	7510.64	8985.81	0.453632	0.54309	0.452626	1.80092	1.00214	1.36459	extracellular	K11846			GO:0001959 regulation of cytokine-mediated signaling pathway; GO:0002682 regulation of immune system process; GO:0006464 cellular protein modification process; GO:0006508 proteolysis; GO:0006807 nitrogen compound metabolic process; GO:0008152 metabolic process; GO:0009605 response to external stimulus; GO:0009607 response to biotic stimulus; GO:0009617 response to bacterium; GO:0009966 regulation…	GO:0005622 intracellular anatomical structure; GO:0005634 nucleus; GO:0005737 cytoplasm; GO:0005829 cytosol; GO:0043226 organelle; GO:0043227 membrane-bounded organelle; GO:0043229 intracellular organelle; GO:0043231 intracellular membrane-bounded organelle;	GO:0003824 catalytic activity; GO:0004843 thiol-dependent deubiquitinase; GO:0008233 peptidase activity; GO:0008234 cysteine-type peptidase activity; GO:0016787 hydrolase activity; GO:0019783 ubiquitin-like protein-specific protease activity; GO:0019785 ISG15-specific protease activity; GO:0101005 deubiquitinase activity; GO:0140096 catalytic activity, acting on a protein;				O	KOG1863	Ubiquitin carboxyl-terminal hydrolase				R-HSA-1169408 ISG15 antiviral mechanism;R-HSA-1169410 Antiviral mechanism by IFN-stimulated genes;R-HSA-1280215 Cytokine Signaling in Immune system;R-HSA-166016 Toll Like Receptor 4 (TLR4) Cascade;R-HSA-166058 MyD88:MAL(TIRAP) cascade initiated on plasma membrane;R-HSA-166166 MyD88-independent TLR4 cascade ;R-HSA-168138 Toll Like Receptor 9 (TLR9) Cascade;R-HSA-168142 Toll Like Receptor 10 (TLR10…	https://reactome.org/PathwayBrowser/#/R-HSA-1169408;https://reactome.org/PathwayBrowser/#/R-HSA-1169410;https://reactome.org/PathwayBrowser/#/R-HSA-1280215;https://reactome.org/PathwayBrowser/#/R-HSA-166016;https://reactome.org/PathwayBrowser/#/R-HSA-166058;https://reactome.org/PathwayBrowser/#/R-HSA-166166;https://reactome.org/PathwayBrowser/#/R-HSA-168138;https://reactome.org/PathwayBrowser/#/R…	INTERFERON ALPHA RESPONSE;INTERFERON GAMMA RESPONSE	https://www.gsea-msigdb.org/gsea/msigdb/cards/HALLMARK_INTERFERON_ALPHA_RESPONSE;https://www.gsea-msigdb.org/gsea/msigdb/cards/HALLMARK_INTERFERON_GAMMA_RESPONSE
Q9UMW8	173	K	3.05628	0.000472759	Up	Ubl carboxyl-terminal hydrolase 18 OS=Homo sapiens OX=9606 GN=USP18 PE=1 SV=1	USP18	0.99899	VK(GG)DSLIC(Carbamidomethyl)VDC(Carbamidomethyl)AMESSR	3879.05	4196.58	3251.95	12992.7	17843.4	16117	0.494379	0.477139	0.402056	1.17237	1.49193	1.53373	extracellular	K11846			GO:0001959 regulation of cytokine-mediated signaling pathway; GO:0002682 regulation of immune system process; GO:0006464 cellular protein modification process; GO:0006508 proteolysis; GO:0006807 nitrogen compound metabolic process; GO:0008152 metabolic process; GO:0009605 response to external stimulus; GO:0009607 response to biotic stimulus; GO:0009617 response to bacterium; GO:0009966 regulation…	GO:0005622 intracellular anatomical structure; GO:0005634 nucleus; GO:0005737 cytoplasm; GO:0005829 cytosol; GO:0043226 organelle; GO:0043227 membrane-bounded organelle; GO:0043229 intracellular organelle; GO:0043231 intracellular membrane-bounded organelle;	GO:0003824 catalytic activity; GO:0004843 thiol-dependent deubiquitinase; GO:0008233 peptidase activity; GO:0008234 cysteine-type peptidase activity; GO:0016787 hydrolase activity; GO:0019783 ubiquitin-like protein-specific protease activity; GO:0019785 ISG15-specific protease activity; GO:0101005 deubiquitinase activity; GO:0140096 catalytic activity, acting on a protein;				O	KOG1863	Ubiquitin carboxyl-terminal hydrolase				R-HSA-1169408 ISG15 antiviral mechanism;R-HSA-1169410 Antiviral mechanism by IFN-stimulated genes;R-HSA-1280215 Cytokine Signaling in Immune system;R-HSA-166016 Toll Like Receptor 4 (TLR4) Cascade;R-HSA-166058 MyD88:MAL(TIRAP) cascade initiated on plasma membrane;R-HSA-166166 MyD88-independent TLR4 cascade ;R-HSA-168138 Toll Like Receptor 9 (TLR9) Cascade;R-HSA-168142 Toll Like Receptor 10 (TLR10…	https://reactome.org/PathwayBrowser/#/R-HSA-1169408;https://reactome.org/PathwayBrowser/#/R-HSA-1169410;https://reactome.org/PathwayBrowser/#/R-HSA-1280215;https://reactome.org/PathwayBrowser/#/R-HSA-166016;https://reactome.org/PathwayBrowser/#/R-HSA-166058;https://reactome.org/PathwayBrowser/#/R-HSA-166166;https://reactome.org/PathwayBrowser/#/R-HSA-168138;https://reactome.org/PathwayBrowser/#/R…	INTERFERON ALPHA RESPONSE;INTERFERON GAMMA RESPONSE	https://www.gsea-msigdb.org/gsea/msigdb/cards/HALLMARK_INTERFERON_ALPHA_RESPONSE;https://www.gsea-msigdb.org/gsea/msigdb/cards/HALLMARK_INTERFERON_GAMMA_RESPONSE
Q9Y5T5	321	K	2.44667	0.0175727	Up	Ubiquitin carboxyl-terminal hydrolase 16 OS=Homo sapiens OX=9606 GN=USP16 PE=1 SV=1	USP16	0.998127	VSK(GG)GILK	2752.81	2148.22	3571.57	5302.14	5787.59	8794.5	0.583961	0.414048	0.765779	1.17489	1.25355	1.88698	nucleus	K11844			GO:0000278 mitotic cell cycle; GO:0006139 nucleobase-containing compound metabolic process; GO:0006259 DNA metabolic process; GO:0006281 DNA repair; GO:0006289 nucleotide-excision repair; GO:0006325 chromatin organization; GO:0006355 regulation of transcription, DNA-templated; GO:0006357 regulation of transcription by RNA polymerase II; GO:0006417 regulation of translation; GO:0006448 regulation …	GO:0005622 intracellular anatomical structure; GO:0005634 nucleus; GO:0005654 nucleoplasm; GO:0005737 cytoplasm; GO:0031974 membrane-enclosed lumen; GO:0031981 nuclear lumen; GO:0043226 organelle; GO:0043227 membrane-bounded organelle; GO:0043229 intracellular organelle; GO:0043231 intracellular membrane-bounded organelle; GO:0043233 organelle lumen; GO:0070013 intracellular organelle lumen;	GO:0003712 transcription coregulator activity; GO:0003713 transcription coactivator activity; GO:0003824 catalytic activity; GO:0004175 endopeptidase activity; GO:0004197 cysteine-type endopeptidase activity; GO:0004843 thiol-dependent deubiquitinase; GO:0005488 binding; GO:0005515 protein binding; GO:0008233 peptidase activity; GO:0008234 cysteine-type peptidase activity; GO:0008270 zinc ion bin…	PF02148	PF02148 Zn-finger in ubiquitin-hydrolases and other protein		O	KOG1873	Ubiquitin-specific protease				R-HSA-392499 Metabolism of proteins;R-HSA-5688426 Deubiquitination;R-HSA-5689880 Ub-specific processing proteases;R-HSA-597592 Post-translational protein modification	https://reactome.org/PathwayBrowser/#/R-HSA-392499;https://reactome.org/PathwayBrowser/#/R-HSA-5688426;https://reactome.org/PathwayBrowser/#/R-HSA-5689880;https://reactome.org/PathwayBrowser/#/R-HSA-597592	COMPLEMENT	https://www.gsea-msigdb.org/gsea/msigdb/cards/HALLMARK_COMPLEMENT
Q9Y4E8	798	K	2.37587	0.0442418	Up	Ubiquitin carboxyl-terminal hydrolase 15 OS=Homo sapiens OX=9606 GN=USP15 PE=1 SV=3	USP15	1	LKDC(Carbamidomethyl)IELFTTK(GG)EK	3541.23		2674.03		6187.59	8037.63	0.676563		0.513066		1.23628	1.59013	cytoplasm	K21343	USP15; ubiquitin carboxyl-terminal hydrolase 15 [EC:3.4.19.12]	hsa04137 Mitophagy - animal	GO:0006325 chromatin organization; GO:0006355 regulation of transcription, DNA-templated; GO:0006357 regulation of transcription by RNA polymerase II; GO:0006464 cellular protein modification process; GO:0006468 protein phosphorylation; GO:0006508 proteolysis; GO:0006793 phosphorus metabolic process; GO:0006796 phosphate-containing compound metabolic process; GO:0006807 nitrogen compound metaboli…	GO:0005622 intracellular anatomical structure; GO:0005634 nucleus; GO:0005737 cytoplasm; GO:0005829 cytosol; GO:0043226 organelle; GO:0043227 membrane-bounded organelle; GO:0043229 intracellular organelle; GO:0043231 intracellular membrane-bounded organelle;	GO:0003824 catalytic activity; GO:0004175 endopeptidase activity; GO:0004197 cysteine-type endopeptidase activity; GO:0004843 thiol-dependent deubiquitinase; GO:0005102 signaling receptor binding; GO:0005126 cytokine receptor binding; GO:0005160 transforming growth factor beta receptor binding; GO:0005488 binding; GO:0005515 protein binding; GO:0008233 peptidase activity; GO:0008234 cysteine-type…	PF06337; PF14836	PF06337 DUSP domain; PF14836 Ubiquitin-like domain		O	KOG1870	Ubiquitin C-terminal hydrolase				R-HSA-162582 Signal Transduction;R-HSA-170834 Signaling by TGF-beta Receptor Complex;R-HSA-2173788 Downregulation of TGF-beta receptor signaling;R-HSA-2173789 TGF-beta receptor signaling activates SMADs;R-HSA-392499 Metabolism of proteins;R-HSA-5688426 Deubiquitination;R-HSA-5689603 UCH proteinases;R-HSA-5689880 Ub-specific processing proteases;R-HSA-597592 Post-translational protein modification…	https://reactome.org/PathwayBrowser/#/R-HSA-162582;https://reactome.org/PathwayBrowser/#/R-HSA-170834;https://reactome.org/PathwayBrowser/#/R-HSA-2173788;https://reactome.org/PathwayBrowser/#/R-HSA-2173789;https://reactome.org/PathwayBrowser/#/R-HSA-392499;https://reactome.org/PathwayBrowser/#/R-HSA-5688426;https://reactome.org/PathwayBrowser/#/R-HSA-5689603;https://reactome.org/PathwayBrowser/#/…	COMPLEMENT;HEME METABOLISM	https://www.gsea-msigdb.org/gsea/msigdb/cards/HALLMARK_COMPLEMENT;https://www.gsea-msigdb.org/gsea/msigdb/cards/HALLMARK_HEME_METABOLISM
Q9Y4E8	428	K	0.639861	0.00734476	Down	Ubiquitin carboxyl-terminal hydrolase 15 OS=Homo sapiens OX=9606 GN=USP15 PE=1 SV=3	USP15	0.99898	VVAEEAWENHLK(GG)R	10640.1	8916.42	9589.87	6347.79		5758.12	1.25908	1.08129	1.13965	0.778921		0.705566	cytoplasm	K21343	USP15; ubiquitin carboxyl-terminal hydrolase 15 [EC:3.4.19.12]	hsa04137 Mitophagy - animal	GO:0006325 chromatin organization; GO:0006355 regulation of transcription, DNA-templated; GO:0006357 regulation of transcription by RNA polymerase II; GO:0006464 cellular protein modification process; GO:0006468 protein phosphorylation; GO:0006508 proteolysis; GO:0006793 phosphorus metabolic process; GO:0006796 phosphate-containing compound metabolic process; GO:0006807 nitrogen compound metaboli…	GO:0005622 intracellular anatomical structure; GO:0005634 nucleus; GO:0005737 cytoplasm; GO:0005829 cytosol; GO:0043226 organelle; GO:0043227 membrane-bounded organelle; GO:0043229 intracellular organelle; GO:0043231 intracellular membrane-bounded organelle;	GO:0003824 catalytic activity; GO:0004175 endopeptidase activity; GO:0004197 cysteine-type endopeptidase activity; GO:0004843 thiol-dependent deubiquitinase; GO:0005102 signaling receptor binding; GO:0005126 cytokine receptor binding; GO:0005160 transforming growth factor beta receptor binding; GO:0005488 binding; GO:0005515 protein binding; GO:0008233 peptidase activity; GO:0008234 cysteine-type…	PF06337; PF14836	PF06337 DUSP domain; PF14836 Ubiquitin-like domain		O	KOG1870	Ubiquitin C-terminal hydrolase				R-HSA-162582 Signal Transduction;R-HSA-170834 Signaling by TGF-beta Receptor Complex;R-HSA-2173788 Downregulation of TGF-beta receptor signaling;R-HSA-2173789 TGF-beta receptor signaling activates SMADs;R-HSA-392499 Metabolism of proteins;R-HSA-5688426 Deubiquitination;R-HSA-5689603 UCH proteinases;R-HSA-5689880 Ub-specific processing proteases;R-HSA-597592 Post-translational protein modification…	https://reactome.org/PathwayBrowser/#/R-HSA-162582;https://reactome.org/PathwayBrowser/#/R-HSA-170834;https://reactome.org/PathwayBrowser/#/R-HSA-2173788;https://reactome.org/PathwayBrowser/#/R-HSA-2173789;https://reactome.org/PathwayBrowser/#/R-HSA-392499;https://reactome.org/PathwayBrowser/#/R-HSA-5688426;https://reactome.org/PathwayBrowser/#/R-HSA-5689603;https://reactome.org/PathwayBrowser/#/…	COMPLEMENT;HEME METABOLISM	https://www.gsea-msigdb.org/gsea/msigdb/cards/HALLMARK_COMPLEMENT;https://www.gsea-msigdb.org/gsea/msigdb/cards/HALLMARK_HEME_METABOLISM
P54578	375	K	1.51307	0.00993364	Up	Ubiquitin carboxyl-terminal hydrolase 14 OS=Homo sapiens OX=9606 GN=USP14 PE=1 SV=3	USP14	0.999196	FK(GG)DLEDK	44613	44457.2	35386.9	56667.2	64413.4	63174.8	0.864215	0.848677	0.680961	1.09385	1.26113	1.26708	nucleus	K11843			GO:0000966 RNA 5'-end processing; GO:0006139 nucleobase-containing compound metabolic process; GO:0006396 RNA processing; GO:0006399 tRNA metabolic process; GO:0006464 cellular protein modification process; GO:0006508 proteolysis; GO:0006725 cellular aromatic compound metabolic process; GO:0006807 nitrogen compound metabolic process; GO:0007154 cell communication; GO:0007267 cell-cell signaling; …	GO:0005622 intracellular anatomical structure; GO:0005634 nucleus; GO:0005737 cytoplasm; GO:0005829 cytosol; GO:0009986 cell surface; GO:0031410 cytoplasmic vesicle; GO:0031982 vesicle; GO:0043226 organelle; GO:0043227 membrane-bounded organelle; GO:0043229 intracellular organelle; GO:0043231 intracellular membrane-bounded organelle; GO:0045202 synapse; GO:0097708 intracellular vesicle;	GO:0003824 catalytic activity; GO:0004175 endopeptidase activity; GO:0004197 cysteine-type endopeptidase activity; GO:0004843 thiol-dependent deubiquitinase; GO:0004857 enzyme inhibitor activity; GO:0004866 endopeptidase inhibitor activity; GO:0005488 binding; GO:0008192 RNA guanylyltransferase activity; GO:0008193 tRNA guanylyltransferase activity; GO:0008233 peptidase activity; GO:0008234 cyste…				O	KOG1872	Ubiquitin-specific protease				R-HSA-1280215 Cytokine Signaling in Immune system;R-HSA-166016 Toll Like Receptor 4 (TLR4) Cascade;R-HSA-166058 MyD88:MAL(TIRAP) cascade initiated on plasma membrane;R-HSA-166166 MyD88-independent TLR4 cascade ;R-HSA-168138 Toll Like Receptor 9 (TLR9) Cascade;R-HSA-168142 Toll Like Receptor 10 (TLR10) Cascade;R-HSA-168164 Toll Like Receptor 3 (TLR3) Cascade;R-HSA-168176 Toll Like Receptor 5 (TLR5…	https://reactome.org/PathwayBrowser/#/R-HSA-1280215;https://reactome.org/PathwayBrowser/#/R-HSA-166016;https://reactome.org/PathwayBrowser/#/R-HSA-166058;https://reactome.org/PathwayBrowser/#/R-HSA-166166;https://reactome.org/PathwayBrowser/#/R-HSA-168138;https://reactome.org/PathwayBrowser/#/R-HSA-168142;https://reactome.org/PathwayBrowser/#/R-HSA-168164;https://reactome.org/PathwayBrowser/#/R-H…	COMPLEMENT	https://www.gsea-msigdb.org/gsea/msigdb/cards/HALLMARK_COMPLEMENT
O60763	842	K	1.8433	0.0113219	Up	General vesicular transport factor p115 OS=Homo sapiens OX=9606 GN=USO1 PE=1 SV=2	USO1	0.998564	SVEVQGETETIIATK(GG)TTDVEGR	6686.34	4881.93	4308.28	10106.2	8805.56	9514.21	0.898086	0.655189	0.567655	1.37422	1.20084	1.33446	cytoplasm				GO:0002009 morphogenesis of an epithelium; GO:0002165 instar larval or pupal development; GO:0006810 transport; GO:0006886 intracellular protein transport; GO:0006888 endoplasmic reticulum to Golgi vesicle-mediated transport; GO:0006891 intra-Golgi vesicle-mediated transport; GO:0006900 vesicle budding from membrane; GO:0006901 vesicle coating; GO:0006903 vesicle targeting; GO:0006996 organelle o…	GO:0000139 Golgi membrane; GO:0001650 fibrillar center; GO:0005622 intracellular anatomical structure; GO:0005634 nucleus; GO:0005730 nucleolus; GO:0005737 cytoplasm; GO:0005783 endoplasmic reticulum; GO:0005794 Golgi apparatus; GO:0005795 Golgi stack; GO:0005798 Golgi-associated vesicle; GO:0005829 cytosol; GO:0012505 endomembrane system; GO:0012506 vesicle membrane; GO:0012507 ER to Golgi trans…	GO:0005215 transporter activity; GO:0005488 binding; GO:0005515 protein binding; GO:0042802 identical protein binding;				U	KOG0946	ER-Golgi vesicle-tethering protein p115				R-HSA-162658 Golgi Cisternae Pericentriolar Stack Reorganization;R-HSA-1640170 Cell Cycle;R-HSA-199977 ER to Golgi Anterograde Transport;R-HSA-199991 Membrane Trafficking;R-HSA-204005 COPII-mediated vesicle transport;R-HSA-392499 Metabolism of proteins;R-HSA-446203 Asparagine N-linked glycosylation;R-HSA-5653656 Vesicle-mediated transport;R-HSA-597592 Post-translational protein modification;R-HSA…	https://reactome.org/PathwayBrowser/#/R-HSA-162658;https://reactome.org/PathwayBrowser/#/R-HSA-1640170;https://reactome.org/PathwayBrowser/#/R-HSA-199977;https://reactome.org/PathwayBrowser/#/R-HSA-199991;https://reactome.org/PathwayBrowser/#/R-HSA-204005;https://reactome.org/PathwayBrowser/#/R-HSA-392499;https://reactome.org/PathwayBrowser/#/R-HSA-446203;https://reactome.org/PathwayBrowser/#/R-H…	MTORC1 SIGNALING;PROTEIN SECRETION	https://www.gsea-msigdb.org/gsea/msigdb/cards/HALLMARK_MTORC1_SIGNALING;https://www.gsea-msigdb.org/gsea/msigdb/cards/HALLMARK_PROTEIN_SECRETION
O60763	586	K	2.19436	0.00156184	Up	General vesicular transport factor p115 OS=Homo sapiens OX=9606 GN=USO1 PE=1 SV=2	USO1	0.99862	LGFISK(GG)HELYSR	3873.3	4375.07	4925.93	8007.31	10251.2	9749.61	0.559663	0.631649	0.698209	1.17131	1.50391	1.47108	cytoplasm				GO:0002009 morphogenesis of an epithelium; GO:0002165 instar larval or pupal development; GO:0006810 transport; GO:0006886 intracellular protein transport; GO:0006888 endoplasmic reticulum to Golgi vesicle-mediated transport; GO:0006891 intra-Golgi vesicle-mediated transport; GO:0006900 vesicle budding from membrane; GO:0006901 vesicle coating; GO:0006903 vesicle targeting; GO:0006996 organelle o…	GO:0000139 Golgi membrane; GO:0001650 fibrillar center; GO:0005622 intracellular anatomical structure; GO:0005634 nucleus; GO:0005730 nucleolus; GO:0005737 cytoplasm; GO:0005783 endoplasmic reticulum; GO:0005794 Golgi apparatus; GO:0005795 Golgi stack; GO:0005798 Golgi-associated vesicle; GO:0005829 cytosol; GO:0012505 endomembrane system; GO:0012506 vesicle membrane; GO:0012507 ER to Golgi trans…	GO:0005215 transporter activity; GO:0005488 binding; GO:0005515 protein binding; GO:0042802 identical protein binding;				U	KOG0946	ER-Golgi vesicle-tethering protein p115				R-HSA-162658 Golgi Cisternae Pericentriolar Stack Reorganization;R-HSA-1640170 Cell Cycle;R-HSA-199977 ER to Golgi Anterograde Transport;R-HSA-199991 Membrane Trafficking;R-HSA-204005 COPII-mediated vesicle transport;R-HSA-392499 Metabolism of proteins;R-HSA-446203 Asparagine N-linked glycosylation;R-HSA-5653656 Vesicle-mediated transport;R-HSA-597592 Post-translational protein modification;R-HSA…	https://reactome.org/PathwayBrowser/#/R-HSA-162658;https://reactome.org/PathwayBrowser/#/R-HSA-1640170;https://reactome.org/PathwayBrowser/#/R-HSA-199977;https://reactome.org/PathwayBrowser/#/R-HSA-199991;https://reactome.org/PathwayBrowser/#/R-HSA-204005;https://reactome.org/PathwayBrowser/#/R-HSA-392499;https://reactome.org/PathwayBrowser/#/R-HSA-446203;https://reactome.org/PathwayBrowser/#/R-H…	MTORC1 SIGNALING;PROTEIN SECRETION	https://www.gsea-msigdb.org/gsea/msigdb/cards/HALLMARK_MTORC1_SIGNALING;https://www.gsea-msigdb.org/gsea/msigdb/cards/HALLMARK_PROTEIN_SECRETION
Q15853	271	K	0.381523	0.0244507	Down	Upstream stimulatory factor 2 OS=Homo sapiens OX=9606 GN=USF2 PE=1 SV=1	USF2	0.999004	IIPDC(Carbamidomethyl)NADNSK(GG)TGASK	32985.5	34354.5	38990.1	7839.44	17548.3	14719.1	1.33719	1.43015	1.61385	0.291308	0.730427	0.64979	nucleus	K09106			GO:0000429 carbon catabolite regulation of transcription from RNA polymerase II promoter; GO:0000430 regulation of transcription from RNA polymerase II promoter by glucose; GO:0000432 positive regulation of transcription from RNA polymerase II promoter by glucose; GO:0000436 carbon catabolite activation of transcription from RNA polymerase II promoter; GO:0006139 nucleobase-containing compound me…	GO:0005622 intracellular anatomical structure; GO:0005634 nucleus; GO:0005654 nucleoplasm; GO:0031974 membrane-enclosed lumen; GO:0031981 nuclear lumen; GO:0043226 organelle; GO:0043227 membrane-bounded organelle; GO:0043229 intracellular organelle; GO:0043231 intracellular membrane-bounded organelle; GO:0043233 organelle lumen; GO:0070013 intracellular organelle lumen;	GO:0000976 transcription cis-regulatory region binding; GO:0000977 RNA polymerase II transcription regulatory region sequence-specific DNA binding; GO:0000978 RNA polymerase II cis-regulatory region sequence-specific DNA binding; GO:0000981 DNA-binding transcription factor activity, RNA polymerase II-specific; GO:0000987 cis-regulatory region sequence-specific DNA binding; GO:0001067 transcriptio…	PF00010	PF00010 Helix-loop-helix DNA-binding domain	PF00010 Helix-loop-helix DNA-binding domain	K	KOG1318	Helix loop helix transcription factor EB	WP2817 MAMMARY GLAND DEVELOPMENT PATHWAY PREGNANCY AND LACTATION STAGE 3 OF 4	http://www.wikipathways.org/instance/WP2817_r102410	Transcription factor	R-HSA-162582 Signal Transduction;R-HSA-8939211 ESR-mediated signaling;R-HSA-9006931 Signaling by Nuclear Receptors;R-HSA-9018519 Estrogen-dependent gene expression	https://reactome.org/PathwayBrowser/#/R-HSA-162582;https://reactome.org/PathwayBrowser/#/R-HSA-8939211;https://reactome.org/PathwayBrowser/#/R-HSA-9006931;https://reactome.org/PathwayBrowser/#/R-HSA-9018519
P22415	188	K	0.655846	0.0427013	Down	Upstream stimulatory factor 1 OS=Homo sapiens OX=9606 GN=USF1 PE=1 SV=1	USF1	0.998742	THPYSPK(GG)SEAPR	29055.7	26684.9	27198	24189.5	18835.6	13601.4	1.26965	1.20545	1.16098	1.03437	0.724369	0.625977	nucleus	K09106			GO:0000429 carbon catabolite regulation of transcription from RNA polymerase II promoter; GO:0000430 regulation of transcription from RNA polymerase II promoter by glucose; GO:0000432 positive regulation of transcription from RNA polymerase II promoter by glucose; GO:0000436 carbon catabolite activation of transcription from RNA polymerase II promoter; GO:0001666 response to hypoxia; GO:0005975 c…	GO:0000228 nuclear chromosome; GO:0000785 chromatin; GO:0005622 intracellular anatomical structure; GO:0005634 nucleus; GO:0005654 nucleoplasm; GO:0005667 transcription regulator complex; GO:0005694 chromosome; GO:0031974 membrane-enclosed lumen; GO:0031981 nuclear lumen; GO:0032991 protein-containing complex; GO:0043226 organelle; GO:0043227 membrane-bounded organelle; GO:0043228 non-membrane-bo…	GO:0000981 DNA-binding transcription factor activity, RNA polymerase II-specific; GO:0003676 nucleic acid binding; GO:0003677 DNA binding; GO:0003690 double-stranded DNA binding; GO:0003700 DNA-binding transcription factor activity; GO:0005488 binding; GO:0005515 protein binding; GO:0008134 transcription factor binding; GO:0019899 enzyme binding; GO:0019900 kinase binding; GO:0019901 protein kina…	PF00010	PF00010 Helix-loop-helix DNA-binding domain		K	KOG1318	Helix loop helix transcription factor EB	WP4932 7Q1123 COPY NUMBER VARIATION SYNDROME;WP5109 FAMILIAL HYPERLIPIDEMIA TYPE 2	http://www.wikipathways.org/instance/WP4932_r118797;http://www.wikipathways.org/instance/WP5109_r120391	Transcription factor	R-HSA-162582 Signal Transduction;R-HSA-8939211 ESR-mediated signaling;R-HSA-9006931 Signaling by Nuclear Receptors;R-HSA-9018519 Estrogen-dependent gene expression	https://reactome.org/PathwayBrowser/#/R-HSA-162582;https://reactome.org/PathwayBrowser/#/R-HSA-8939211;https://reactome.org/PathwayBrowser/#/R-HSA-9006931;https://reactome.org/PathwayBrowser/#/R-HSA-9018519
Q8TCY9	121	K	1.81962	0.0265148	Up	Up-regulator of cell proliferation OS=Homo sapiens OX=9606 GN=URGCP PE=1 SV=2	URGCP	0.997886	K(GG)LQALNADAR	11221.8	12074.1	6039.12	14828.4	15066.6	14684.1	0.668739	0.984513	0.5404	1.4585	1.22321	1.3099	nucleus					GO:0005622 intracellular anatomical structure; GO:0005737 cytoplasm; GO:0005829 cytosol;
O60287	1575	K	0.36573	0.0147662	Down	Nucleolar pre-ribosomal-associated protein 1 OS=Homo sapiens OX=9606 GN=URB1 PE=1 SV=4	URB1	0.999446	VLLWGPAAVEHHK(GG)TC(Carbamidomethyl)R	16311.6	32423.7	25331.5	11649.8	10733	7739.5	0.971623	1.98638	1.54727	0.63733	0.573124	0.437257	plasma membrane	K14861				GO:0001650 fibrillar center; GO:0005622 intracellular anatomical structure; GO:0005634 nucleus; GO:0005730 nucleolus; GO:0031974 membrane-enclosed lumen; GO:0031981 nuclear lumen; GO:0043226 organelle; GO:0043227 membrane-bounded organelle; GO:0043228 non-membrane-bounded organelle; GO:0043229 intracellular organelle; GO:0043231 intracellular membrane-bounded organelle; GO:0043232 intracellular n…					S	KOG1791	Uncharacterized conserved protein
Q70J99	535	K	2.84928	0.0149668	Up	Protein unc-13 homolog D OS=Homo sapiens OX=9606 GN=UNC13D PE=1 SV=1	UNC13D	0.997591	ELQWLVAK(GG)R	3556.85	2490.8	3650.68	13689.7	8106.9	6865.36	0.560708	0.389921	0.597141	2.09726	1.28447	1.02831	nucleus	K19728			GO:0001505 regulation of neurotransmitter levels; GO:0001775 cell activation; GO:0001906 cell killing; GO:0001909 leukocyte mediated cytotoxicity; GO:0001956 positive regulation of neurotransmitter secretion; GO:0002228 natural killer cell mediated immunity; GO:0002250 adaptive immune response; GO:0002252 immune effector process; GO:0002263 cell activation involved in immune response; GO:0002274 …	GO:0000139 Golgi membrane; GO:0000323 lytic vacuole; GO:0005576 extracellular region; GO:0005622 intracellular anatomical structure; GO:0005737 cytoplasm; GO:0005764 lysosome; GO:0005766 primary lysosome; GO:0005768 endosome; GO:0005770 late endosome; GO:0005773 vacuole; GO:0005775 vacuolar lumen; GO:0005783 endoplasmic reticulum; GO:0005794 Golgi apparatus; GO:0005802 trans-Golgi network; GO:000…	GO:0000149 SNARE binding; GO:0005488 binding; GO:0005509 calcium ion binding; GO:0005515 protein binding; GO:0005543 phospholipid binding; GO:0008289 lipid binding; GO:0019899 enzyme binding; GO:0019905 syntaxin binding; GO:0031267 small GTPase binding; GO:0043167 ion binding; GO:0043168 anion binding; GO:0043169 cation binding; GO:0046872 metal ion binding; GO:0051020 GTPase binding;	PF00168; PF06292	PF00168 C2 domain; PF06292 MUN domain		UT	KOG1328	Synaptic vesicle protein BAIAP3, involved in vesicle priming/regulation	WP2291 DEREGULATION OF RAB AND RAB EFFECTOR GENES IN BLADDER CANCER	http://www.wikipathways.org/instance/WP2291_r117696		R-HSA-168249 Innate Immune System;R-HSA-168256 Immune System;R-HSA-6798695 Neutrophil degranulation	https://reactome.org/PathwayBrowser/#/R-HSA-168249;https://reactome.org/PathwayBrowser/#/R-HSA-168256;https://reactome.org/PathwayBrowser/#/R-HSA-6798695
Q70J99	114	K	2.2378	0.00837449	Up	Protein unc-13 homolog D OS=Homo sapiens OX=9606 GN=UNC13D PE=1 SV=1	UNC13D	1	ELEKPIFC(Carbamidomethyl)LK(GG)ATVK	3020.46	2581.03	4296.5	8173.2	7717.57	7126.77	0.554914	0.470882	0.819029	1.45925	1.42505	1.24405	nucleus	K19728			GO:0001505 regulation of neurotransmitter levels; GO:0001775 cell activation; GO:0001906 cell killing; GO:0001909 leukocyte mediated cytotoxicity; GO:0001956 positive regulation of neurotransmitter secretion; GO:0002228 natural killer cell mediated immunity; GO:0002250 adaptive immune response; GO:0002252 immune effector process; GO:0002263 cell activation involved in immune response; GO:0002274 …	GO:0000139 Golgi membrane; GO:0000323 lytic vacuole; GO:0005576 extracellular region; GO:0005622 intracellular anatomical structure; GO:0005737 cytoplasm; GO:0005764 lysosome; GO:0005766 primary lysosome; GO:0005768 endosome; GO:0005770 late endosome; GO:0005773 vacuole; GO:0005775 vacuolar lumen; GO:0005783 endoplasmic reticulum; GO:0005794 Golgi apparatus; GO:0005802 trans-Golgi network; GO:000…	GO:0000149 SNARE binding; GO:0005488 binding; GO:0005509 calcium ion binding; GO:0005515 protein binding; GO:0005543 phospholipid binding; GO:0008289 lipid binding; GO:0019899 enzyme binding; GO:0019905 syntaxin binding; GO:0031267 small GTPase binding; GO:0043167 ion binding; GO:0043168 anion binding; GO:0043169 cation binding; GO:0046872 metal ion binding; GO:0051020 GTPase binding;	PF00168; PF06292	PF00168 C2 domain; PF06292 MUN domain	PF00168 C2 domain	UT	KOG1328	Synaptic vesicle protein BAIAP3, involved in vesicle priming/regulation	WP2291 DEREGULATION OF RAB AND RAB EFFECTOR GENES IN BLADDER CANCER	http://www.wikipathways.org/instance/WP2291_r117696		R-HSA-168249 Innate Immune System;R-HSA-168256 Immune System;R-HSA-6798695 Neutrophil degranulation	https://reactome.org/PathwayBrowser/#/R-HSA-168249;https://reactome.org/PathwayBrowser/#/R-HSA-168256;https://reactome.org/PathwayBrowser/#/R-HSA-6798695
C9J7I0	41	K	3.60787	0.000539104	Up	UBAP1-MVB12-associated (UMA)-domain containing protein 1 OS=Homo sapiens OX=9606 GN=UMAD1 PE=1 SV=2	UMAD1	0.999526	GK(GG)TSDIEANQPLETNK	11872.4	10491.2	11570.3	36480.3	43910.3	52366.8	0.442239	0.37789	0.455495	1.2347	1.55219	1.8154	cytoplasm,nucleus
Q96RL1	75	K	2.81073	0.00206103	Up	BRCA1-A complex subunit RAP80 OS=Homo sapiens OX=9606 GN=UIMC1 PE=1 SV=2	UIMC1	0.998006	K(GG)IAQMTEEEQFALALK	2532.69		2236.57	8067.94	6845.25	6294.88	0.502767		0.453895	1.50486	1.35871	1.1698	nucleus	K20775	UIMC1; BRCA1-A complex subunit RAP80	hsa03440 Homologous recombination	GO:0000075 cell cycle checkpoint signaling; GO:0000077 DNA damage checkpoint signaling; GO:0006139 nucleobase-containing compound metabolic process; GO:0006259 DNA metabolic process; GO:0006281 DNA repair; GO:0006282 regulation of DNA repair; GO:0006302 double-strand break repair; GO:0006303 double-strand break repair via nonhomologous end joining; GO:0006325 chromatin organization; GO:0006355 re…	GO:0005622 intracellular anatomical structure; GO:0005634 nucleus; GO:0005654 nucleoplasm; GO:0016604 nuclear body; GO:0031974 membrane-enclosed lumen; GO:0031981 nuclear lumen; GO:0032991 protein-containing complex; GO:0043226 organelle; GO:0043227 membrane-bounded organelle; GO:0043229 intracellular organelle; GO:0043231 intracellular membrane-bounded organelle; GO:0043233 organelle lumen; GO:0…	GO:0005102 signaling receptor binding; GO:0005488 binding; GO:0005515 protein binding; GO:0008134 transcription factor binding; GO:0031593 polyubiquitin modification-dependent protein binding; GO:0042393 histone binding; GO:0042974 retinoic acid receptor binding; GO:0046965 retinoid X receptor binding; GO:0051427 hormone receptor binding; GO:0070530 K63-linked polyubiquitin modification-dependent…	PF18282	PF18282 RAP80 N-terminal ubiquitin interaction motif	PF18282 RAP80 N-terminal ubiquitin interaction motif				WP4016 DNA IRDAMAGE AND CELLULAR RESPONSE VIA ATR	http://www.wikipathways.org/instance/WP4016_r120667		R-HSA-1640170 Cell Cycle;R-HSA-392499 Metabolism of proteins;R-HSA-5688426 Deubiquitination;R-HSA-5689901 Metalloprotease DUBs;R-HSA-5693532 DNA Double-Strand Break Repair;R-HSA-5693538 Homology Directed Repair;R-HSA-5693565 Recruitment and ATM-mediated phosphorylation of repair and signaling proteins at DNA double strand breaks;R-HSA-5693567 HDR through Homologous Recombination (HRR) or Single S…	https://reactome.org/PathwayBrowser/#/R-HSA-1640170;https://reactome.org/PathwayBrowser/#/R-HSA-392499;https://reactome.org/PathwayBrowser/#/R-HSA-5688426;https://reactome.org/PathwayBrowser/#/R-HSA-5689901;https://reactome.org/PathwayBrowser/#/R-HSA-5693532;https://reactome.org/PathwayBrowser/#/R-HSA-5693538;https://reactome.org/PathwayBrowser/#/R-HSA-5693565;https://reactome.org/PathwayBrowser/…
Q96RL1	382	K	1.78182	0.000977333	Up	BRCA1-A complex subunit RAP80 OS=Homo sapiens OX=9606 GN=UIMC1 PE=1 SV=2	UIMC1	1	TKDFQESSIK(GG)SLK	4508.86	5882.23	5306.53	10037.5	9274.19	9319.2	0.629425	0.762166	0.757314	1.31659	1.29451	1.21786	nucleus	K20775	UIMC1; BRCA1-A complex subunit RAP80	hsa03440 Homologous recombination	GO:0000075 cell cycle checkpoint signaling; GO:0000077 DNA damage checkpoint signaling; GO:0006139 nucleobase-containing compound metabolic process; GO:0006259 DNA metabolic process; GO:0006281 DNA repair; GO:0006282 regulation of DNA repair; GO:0006302 double-strand break repair; GO:0006303 double-strand break repair via nonhomologous end joining; GO:0006325 chromatin organization; GO:0006355 re…	GO:0005622 intracellular anatomical structure; GO:0005634 nucleus; GO:0005654 nucleoplasm; GO:0016604 nuclear body; GO:0031974 membrane-enclosed lumen; GO:0031981 nuclear lumen; GO:0032991 protein-containing complex; GO:0043226 organelle; GO:0043227 membrane-bounded organelle; GO:0043229 intracellular organelle; GO:0043231 intracellular membrane-bounded organelle; GO:0043233 organelle lumen; GO:0…	GO:0005102 signaling receptor binding; GO:0005488 binding; GO:0005515 protein binding; GO:0008134 transcription factor binding; GO:0031593 polyubiquitin modification-dependent protein binding; GO:0042393 histone binding; GO:0042974 retinoic acid receptor binding; GO:0046965 retinoid X receptor binding; GO:0051427 hormone receptor binding; GO:0070530 K63-linked polyubiquitin modification-dependent…	PF18282	PF18282 RAP80 N-terminal ubiquitin interaction motif					WP4016 DNA IRDAMAGE AND CELLULAR RESPONSE VIA ATR	http://www.wikipathways.org/instance/WP4016_r120667		R-HSA-1640170 Cell Cycle;R-HSA-392499 Metabolism of proteins;R-HSA-5688426 Deubiquitination;R-HSA-5689901 Metalloprotease DUBs;R-HSA-5693532 DNA Double-Strand Break Repair;R-HSA-5693538 Homology Directed Repair;R-HSA-5693565 Recruitment and ATM-mediated phosphorylation of repair and signaling proteins at DNA double strand breaks;R-HSA-5693567 HDR through Homologous Recombination (HRR) or Single S…	https://reactome.org/PathwayBrowser/#/R-HSA-1640170;https://reactome.org/PathwayBrowser/#/R-HSA-392499;https://reactome.org/PathwayBrowser/#/R-HSA-5688426;https://reactome.org/PathwayBrowser/#/R-HSA-5689901;https://reactome.org/PathwayBrowser/#/R-HSA-5693532;https://reactome.org/PathwayBrowser/#/R-HSA-5693538;https://reactome.org/PathwayBrowser/#/R-HSA-5693565;https://reactome.org/PathwayBrowser/…
O60701	207	K	1.99826	0.0243687	Up	UDP-glucose 6-dehydrogenase OS=Homo sapiens OX=9606 GN=UGDH PE=1 SV=1	UGDH	0.9971	EK(GG)ILTTNTWSSELSK	6407.93	10307.3	10834.9	22973.4	16285.8	16687.7	0.473248	0.748005	0.774407	1.66458	1.15218	1.17109	cytoplasm	K00012	UGDH; UDPglucose 6-dehydrogenase [EC:1.1.1.22]	hsa01250 Biosynthesis of nucleotide sugars; hsa01240 Biosynthesis of cofactors; hsa00053 Ascorbate and aldarate metabolism; hsa00520 Amino sugar and nucleotide sugar metabolism; hsa00040 Pentose and glucuronate interconversions; hsa01100 Metabolic pathways	GO:0000003 reproduction; GO:0000271 polysaccharide biosynthetic process; GO:0001667 ameboidal-type cell migration; GO:0001702 gastrulation with mouth forming second; GO:0001704 formation of primary germ layer; GO:0001707 mesoderm formation; GO:0001763 morphogenesis of a branching structure; GO:0002009 morphogenesis of an epithelium; GO:0002119 nematode larval development; GO:0002164 larval develo…	GO:0005622 intracellular anatomical structure; GO:0005634 nucleus; GO:0005654 nucleoplasm; GO:0005737 cytoplasm; GO:0005829 cytosol; GO:0031974 membrane-enclosed lumen; GO:0031981 nuclear lumen; GO:0043226 organelle; GO:0043227 membrane-bounded organelle; GO:0043229 intracellular organelle; GO:0043231 intracellular membrane-bounded organelle; GO:0043233 organelle lumen; GO:0070013 intracellular o…	GO:0003824 catalytic activity; GO:0003979 UDP-glucose 6-dehydrogenase activity; GO:0005488 binding; GO:0005515 protein binding; GO:0009055 electron transfer activity; GO:0016491 oxidoreductase activity; GO:0016614 oxidoreductase activity, acting on CH-OH group of donors; GO:0016616 oxidoreductase activity, acting on the CH-OH group of donors, NAD or NADP as acceptor; GO:0042802 identical protein …	PF03721; PF00984; PF03720	PF03721 UDP-glucose/GDP-mannose dehydrogenase family, NAD binding domain; PF00984 UDP-glucose/GDP-mannose dehydrogenase family, central domain; PF03720 UDP-glucose/GDP-mannose dehydrogenase family, UDP binding domain		GT	KOG2666	UDP-glucose/GDP-mannose dehydrogenase	WP698 GLUCURONIDATION	http://www.wikipathways.org/instance/WP698_r106827		R-HSA-1430728 Metabolism;R-HSA-156580 Phase II - Conjugation of compounds;R-HSA-156588 Glucuronidation;R-HSA-173599 Formation of the active cofactor, UDP-glucuronate;R-HSA-211859 Biological oxidations	https://reactome.org/PathwayBrowser/#/R-HSA-1430728;https://reactome.org/PathwayBrowser/#/R-HSA-156580;https://reactome.org/PathwayBrowser/#/R-HSA-156588;https://reactome.org/PathwayBrowser/#/R-HSA-173599;https://reactome.org/PathwayBrowser/#/R-HSA-211859	ESTROGEN RESPONSE LATE;FATTY ACID METABOLISM;XENOBIOTIC METABOLISM	https://www.gsea-msigdb.org/gsea/msigdb/cards/HALLMARK_ESTROGEN_RESPONSE_LATE;https://www.gsea-msigdb.org/gsea/msigdb/cards/HALLMARK_FATTY_ACID_METABOLISM;https://www.gsea-msigdb.org/gsea/msigdb/cards/HALLMARK_XENOBIOTIC_METABOLISM
Q16739	99	K	3.33456	0.0408668	Up	Ceramide glucosyltransferase OS=Homo sapiens OX=9606 GN=UGCG PE=1 SV=1	UGCG	0.99981	YEVLLC(Carbamidomethyl)VQDHDDPAIDVC(Carbamidomethyl)K(GG)K	11153.6	8514.69	34553.4	44380.1	40873.7	76462.7	0.296759	0.238791	0.882086	1.10927	1.43398	2.18394	extracellular	K00720	UGCG; ceramide glucosyltransferase [EC:2.4.1.80]	hsa00600 Sphingolipid metabolism; hsa01100 Metabolic pathways	GO:0002119 nematode larval development; GO:0002164 larval development; GO:0006629 lipid metabolic process; GO:0006643 membrane lipid metabolic process; GO:0006664 glycolipid metabolic process; GO:0006665 sphingolipid metabolic process; GO:0006672 ceramide metabolic process; GO:0006677 glycosylceramide metabolic process; GO:0006678 glucosylceramide metabolic process; GO:0006679 glucosylceramide bi…	GO:0000139 Golgi membrane; GO:0005622 intracellular anatomical structure; GO:0005737 cytoplasm; GO:0005783 endoplasmic reticulum; GO:0005789 endoplasmic reticulum membrane; GO:0005794 Golgi apparatus; GO:0005886 plasma membrane; GO:0012505 endomembrane system; GO:0016020 membrane; GO:0031090 organelle membrane; GO:0031984 organelle subcompartment; GO:0042175 nuclear outer membrane-endoplasmic ret…	GO:0003824 catalytic activity; GO:0008120 ceramide glucosyltransferase activity; GO:0008194 UDP-glycosyltransferase activity; GO:0016740 transferase activity; GO:0016757 glycosyltransferase activity; GO:0016758 hexosyltransferase activity; GO:0035251 UDP-glucosyltransferase activity; GO:0046527 glucosyltransferase activity;	PF13506	PF13506 Glycosyl transferase family 21		IM	KOG2547	Ceramide glucosyltransferase	WP4142 METABOLISM OF SPINGOLIPIDS IN ER AND GOLGI APPARATUS;WP5121 SPHINGOLIPID METABOLISM IN SENESCENCE;WP4726 SPHINGOLIPID METABOLISM INTEGRATED PATHWAY;WP4725 SPHINGOLIPID METABOLISM OVERVIEW;WP1422 SPHINGOLIPID PATHWAY	http://www.wikipathways.org/instance/WP4142_r119292;http://www.wikipathways.org/instance/WP5121_r119472;http://www.wikipathways.org/instance/WP4726_r120323;http://www.wikipathways.org/instance/WP4725_r117175;http://www.wikipathways.org/instance/WP1422_r118359		R-HSA-1430728 Metabolism;R-HSA-1660662 Glycosphingolipid metabolism;R-HSA-428157 Sphingolipid metabolism;R-HSA-556833 Metabolism of lipids	https://reactome.org/PathwayBrowser/#/R-HSA-1430728;https://reactome.org/PathwayBrowser/#/R-HSA-1660662;https://reactome.org/PathwayBrowser/#/R-HSA-428157;https://reactome.org/PathwayBrowser/#/R-HSA-556833	ESTROGEN RESPONSE EARLY	https://www.gsea-msigdb.org/gsea/msigdb/cards/HALLMARK_ESTROGEN_RESPONSE_EARLY
Q16739	104	K	2.04311	0.0302485	Up	Ceramide glucosyltransferase OS=Homo sapiens OX=9606 GN=UGCG PE=1 SV=1	UGCG	0.999734	LLGK(GG)YPNVDAR	16705.4	11592.2	13882.5	32577.4	27560.9	18037.9	0.797453	0.583277	0.635841	1.46091	1.73481	0.924355	extracellular	K00720	UGCG; ceramide glucosyltransferase [EC:2.4.1.80]	hsa00600 Sphingolipid metabolism; hsa01100 Metabolic pathways	GO:0002119 nematode larval development; GO:0002164 larval development; GO:0006629 lipid metabolic process; GO:0006643 membrane lipid metabolic process; GO:0006664 glycolipid metabolic process; GO:0006665 sphingolipid metabolic process; GO:0006672 ceramide metabolic process; GO:0006677 glycosylceramide metabolic process; GO:0006678 glucosylceramide metabolic process; GO:0006679 glucosylceramide bi…	GO:0000139 Golgi membrane; GO:0005622 intracellular anatomical structure; GO:0005737 cytoplasm; GO:0005783 endoplasmic reticulum; GO:0005789 endoplasmic reticulum membrane; GO:0005794 Golgi apparatus; GO:0005886 plasma membrane; GO:0012505 endomembrane system; GO:0016020 membrane; GO:0031090 organelle membrane; GO:0031984 organelle subcompartment; GO:0042175 nuclear outer membrane-endoplasmic ret…	GO:0003824 catalytic activity; GO:0008120 ceramide glucosyltransferase activity; GO:0008194 UDP-glycosyltransferase activity; GO:0016740 transferase activity; GO:0016757 glycosyltransferase activity; GO:0016758 hexosyltransferase activity; GO:0035251 UDP-glucosyltransferase activity; GO:0046527 glucosyltransferase activity;	PF13506	PF13506 Glycosyl transferase family 21		IM	KOG2547	Ceramide glucosyltransferase	WP4142 METABOLISM OF SPINGOLIPIDS IN ER AND GOLGI APPARATUS;WP5121 SPHINGOLIPID METABOLISM IN SENESCENCE;WP4726 SPHINGOLIPID METABOLISM INTEGRATED PATHWAY;WP4725 SPHINGOLIPID METABOLISM OVERVIEW;WP1422 SPHINGOLIPID PATHWAY	http://www.wikipathways.org/instance/WP4142_r119292;http://www.wikipathways.org/instance/WP5121_r119472;http://www.wikipathways.org/instance/WP4726_r120323;http://www.wikipathways.org/instance/WP4725_r117175;http://www.wikipathways.org/instance/WP1422_r118359		R-HSA-1430728 Metabolism;R-HSA-1660662 Glycosphingolipid metabolism;R-HSA-428157 Sphingolipid metabolism;R-HSA-556833 Metabolism of lipids	https://reactome.org/PathwayBrowser/#/R-HSA-1430728;https://reactome.org/PathwayBrowser/#/R-HSA-1660662;https://reactome.org/PathwayBrowser/#/R-HSA-428157;https://reactome.org/PathwayBrowser/#/R-HSA-556833	ESTROGEN RESPONSE EARLY	https://www.gsea-msigdb.org/gsea/msigdb/cards/HALLMARK_ESTROGEN_RESPONSE_EARLY
Q16739	117	K	1.59253	0.00797241	Up	Ceramide glucosyltransferase OS=Homo sapiens OX=9606 GN=UGCG PE=1 SV=1	UGCG	0.999442	LFIGGK(GG)K	183792	153195	142630	258254	187060	259451	0.891564	0.783306	0.663847	1.17688	1.19651	1.35109	extracellular	K00720	UGCG; ceramide glucosyltransferase [EC:2.4.1.80]	hsa00600 Sphingolipid metabolism; hsa01100 Metabolic pathways	GO:0002119 nematode larval development; GO:0002164 larval development; GO:0006629 lipid metabolic process; GO:0006643 membrane lipid metabolic process; GO:0006664 glycolipid metabolic process; GO:0006665 sphingolipid metabolic process; GO:0006672 ceramide metabolic process; GO:0006677 glycosylceramide metabolic process; GO:0006678 glucosylceramide metabolic process; GO:0006679 glucosylceramide bi…	GO:0000139 Golgi membrane; GO:0005622 intracellular anatomical structure; GO:0005737 cytoplasm; GO:0005783 endoplasmic reticulum; GO:0005789 endoplasmic reticulum membrane; GO:0005794 Golgi apparatus; GO:0005886 plasma membrane; GO:0012505 endomembrane system; GO:0016020 membrane; GO:0031090 organelle membrane; GO:0031984 organelle subcompartment; GO:0042175 nuclear outer membrane-endoplasmic ret…	GO:0003824 catalytic activity; GO:0008120 ceramide glucosyltransferase activity; GO:0008194 UDP-glycosyltransferase activity; GO:0016740 transferase activity; GO:0016757 glycosyltransferase activity; GO:0016758 hexosyltransferase activity; GO:0035251 UDP-glucosyltransferase activity; GO:0046527 glucosyltransferase activity;	PF13506	PF13506 Glycosyl transferase family 21	PF13506 Glycosyl transferase family 21	IM	KOG2547	Ceramide glucosyltransferase	WP4142 METABOLISM OF SPINGOLIPIDS IN ER AND GOLGI APPARATUS;WP5121 SPHINGOLIPID METABOLISM IN SENESCENCE;WP4726 SPHINGOLIPID METABOLISM INTEGRATED PATHWAY;WP4725 SPHINGOLIPID METABOLISM OVERVIEW;WP1422 SPHINGOLIPID PATHWAY	http://www.wikipathways.org/instance/WP4142_r119292;http://www.wikipathways.org/instance/WP5121_r119472;http://www.wikipathways.org/instance/WP4726_r120323;http://www.wikipathways.org/instance/WP4725_r117175;http://www.wikipathways.org/instance/WP1422_r118359		R-HSA-1430728 Metabolism;R-HSA-1660662 Glycosphingolipid metabolism;R-HSA-428157 Sphingolipid metabolism;R-HSA-556833 Metabolism of lipids	https://reactome.org/PathwayBrowser/#/R-HSA-1430728;https://reactome.org/PathwayBrowser/#/R-HSA-1660662;https://reactome.org/PathwayBrowser/#/R-HSA-428157;https://reactome.org/PathwayBrowser/#/R-HSA-556833	ESTROGEN RESPONSE EARLY	https://www.gsea-msigdb.org/gsea/msigdb/cards/HALLMARK_ESTROGEN_RESPONSE_EARLY
O94874	285	K	2.86448	0.0446256	Up	E3 UFM1-protein ligase 1 OS=Homo sapiens OX=9606 GN=UFL1 PE=1 SV=2	UFL1	0.999322	LGIPDAVSYIK(GG)K	9814.62	3090.33	2429.18	15100.5	14922	13147.2	0.99566	0.316926	0.245604	1.56637	1.51936	1.37766	nucleus	K22755			GO:0001101 response to acid chemical; GO:0006355 regulation of transcription, DNA-templated; GO:0006464 cellular protein modification process; GO:0006807 nitrogen compound metabolic process; GO:0006950 response to stress; GO:0007275 multicellular organism development; GO:0007399 nervous system development; GO:0007584 response to nutrient; GO:0008152 metabolic process; GO:0008284 positive regulati…	GO:0005622 intracellular anatomical structure; GO:0005737 cytoplasm; GO:0005783 endoplasmic reticulum; GO:0005789 endoplasmic reticulum membrane; GO:0012505 endomembrane system; GO:0016020 membrane; GO:0031984 organelle subcompartment; GO:0032991 protein-containing complex; GO:0042175 nuclear outer membrane-endoplasmic reticulum membrane network; GO:0042995 cell projection; GO:0043005 neuron proj…	GO:0003824 catalytic activity; GO:0016740 transferase activity; GO:0019787 ubiquitin-like protein transferase activity; GO:0071568 UFM1 transferase activity; GO:0140096 catalytic activity, acting on a protein;				S	KOG2235	Uncharacterized conserved protein				R-HSA-1280218 Adaptive Immune System;R-HSA-168256 Immune System;R-HSA-983168 Antigen processing: Ubiquitination & Proteasome degradation;R-HSA-983169 Class I MHC mediated antigen processing & presentation	https://reactome.org/PathwayBrowser/#/R-HSA-1280218;https://reactome.org/PathwayBrowser/#/R-HSA-168256;https://reactome.org/PathwayBrowser/#/R-HSA-983168;https://reactome.org/PathwayBrowser/#/R-HSA-983169
O94874	625	K	0.461508	0.0364061	Down	E3 UFM1-protein ligase 1 OS=Homo sapiens OX=9606 GN=UFL1 PE=1 SV=2	UFL1	0.998825	VALTK(GG)LHNSLNEK	16352	9758.85	17838.8	8959.05	5795.07	5157.62	1.51969	0.916846	1.65229	0.851359	0.540554	0.495112	nucleus	K22755			GO:0001101 response to acid chemical; GO:0006355 regulation of transcription, DNA-templated; GO:0006464 cellular protein modification process; GO:0006807 nitrogen compound metabolic process; GO:0006950 response to stress; GO:0007275 multicellular organism development; GO:0007399 nervous system development; GO:0007584 response to nutrient; GO:0008152 metabolic process; GO:0008284 positive regulati…	GO:0005622 intracellular anatomical structure; GO:0005737 cytoplasm; GO:0005783 endoplasmic reticulum; GO:0005789 endoplasmic reticulum membrane; GO:0012505 endomembrane system; GO:0016020 membrane; GO:0031984 organelle subcompartment; GO:0032991 protein-containing complex; GO:0042175 nuclear outer membrane-endoplasmic reticulum membrane network; GO:0042995 cell projection; GO:0043005 neuron proj…	GO:0003824 catalytic activity; GO:0016740 transferase activity; GO:0019787 ubiquitin-like protein transferase activity; GO:0071568 UFM1 transferase activity; GO:0140096 catalytic activity, acting on a protein;				S	KOG2235	Uncharacterized conserved protein				R-HSA-1280218 Adaptive Immune System;R-HSA-168256 Immune System;R-HSA-983168 Antigen processing: Ubiquitination & Proteasome degradation;R-HSA-983169 Class I MHC mediated antigen processing & presentation	https://reactome.org/PathwayBrowser/#/R-HSA-1280218;https://reactome.org/PathwayBrowser/#/R-HSA-168256;https://reactome.org/PathwayBrowser/#/R-HSA-983168;https://reactome.org/PathwayBrowser/#/R-HSA-983169
Q92890	240	K	1.90514	0.0126314	Up	Ubiquitin recognition factor in ER-associated degradation protein 1 OS=Homo sapiens OX=9606 GN=UFD1 PE=1 SV=3	UFD1	0.999999	K(GG)GVEPSPSPIKPGDIK	6203.27	7918.68	8160.2	14559.5	11850.5	16915.5	0.571265	0.739559	0.752069	1.34072	1.03514	1.55424	mitochondria	K14016	UFD1; ubiquitin fusion degradation protein 1	hsa04141 Protein processing in endoplasmic reticulum	GO:0000731 DNA synthesis involved in DNA repair; GO:0001501 skeletal system development; GO:0001817 regulation of cytokine production; GO:0001818 negative regulation of cytokine production; GO:0002682 regulation of immune system process; GO:0002683 negative regulation of immune system process; GO:0002697 regulation of immune effector process; GO:0002698 negative regulation of immune effector proc…	GO:0000502 proteasome complex; GO:0005622 intracellular anatomical structure; GO:0005634 nucleus; GO:0005654 nucleoplasm; GO:0005737 cytoplasm; GO:0005783 endoplasmic reticulum; GO:0005789 endoplasmic reticulum membrane; GO:0012505 endomembrane system; GO:0016020 membrane; GO:0031974 membrane-enclosed lumen; GO:0031981 nuclear lumen; GO:0031984 organelle subcompartment; GO:0032991 protein-contain…	GO:0003824 catalytic activity; GO:0004843 thiol-dependent deubiquitinase; GO:0005102 signaling receptor binding; GO:0005488 binding; GO:0005515 protein binding; GO:0008233 peptidase activity; GO:0008234 cysteine-type peptidase activity; GO:0016787 hydrolase activity; GO:0019783 ubiquitin-like protein-specific protease activity; GO:0019899 enzyme binding; GO:0031593 polyubiquitin modification-depe…				O	KOG1816	Ubiquitin fusion-degradation protein	WP4657 22Q112 COPY NUMBER VARIATION SYNDROME	http://www.wikipathways.org/instance/WP4657_r120007		R-HSA-110313 Translesion synthesis by Y family DNA polymerases bypasses lesions on DNA template;R-HSA-110320 Translesion Synthesis by POLH;R-HSA-2262752 Cellular responses to stress;R-HSA-392499 Metabolism of proteins;R-HSA-5688426 Deubiquitination;R-HSA-5689880 Ub-specific processing proteases;R-HSA-597592 Post-translational protein modification;R-HSA-73893 DNA Damage Bypass;R-HSA-73894 DNA Repa…	https://reactome.org/PathwayBrowser/#/R-HSA-110313;https://reactome.org/PathwayBrowser/#/R-HSA-110320;https://reactome.org/PathwayBrowser/#/R-HSA-2262752;https://reactome.org/PathwayBrowser/#/R-HSA-392499;https://reactome.org/PathwayBrowser/#/R-HSA-5688426;https://reactome.org/PathwayBrowser/#/R-HSA-5689880;https://reactome.org/PathwayBrowser/#/R-HSA-597592;https://reactome.org/PathwayBrowser/#/R…
O00124	133	K	0.546945	0.0417559	Down	UBX domain-containing protein 8 OS=Homo sapiens OX=9606 GN=UBXN8 PE=1 SV=2	UBXN8	0.999418	LSSGHK(GG)LGGDEGTSQTSFETSNR	42040.6	45085.9	38067.4	31750.2	13777.7	31530.3	1.24316	1.42143	1.23889	0.889441	0.447788	0.797758	extracellular	K24351	UBXN8; UBX domain-containing protein 8	hsa04141 Protein processing in endoplasmic reticulum	GO:0000003 reproduction; GO:0006508 proteolysis; GO:0006511 ubiquitin-dependent protein catabolic process; GO:0006807 nitrogen compound metabolic process; GO:0006950 response to stress; GO:0007338 single fertilization; GO:0008152 metabolic process; GO:0009056 catabolic process; GO:0009057 macromolecule catabolic process; GO:0009566 fertilization; GO:0009987 cellular process; GO:0010033 response t…	GO:0005622 intracellular anatomical structure; GO:0005634 nucleus; GO:0005654 nucleoplasm; GO:0005730 nucleolus; GO:0005737 cytoplasm; GO:0005783 endoplasmic reticulum; GO:0005789 endoplasmic reticulum membrane; GO:0012505 endomembrane system; GO:0016020 membrane; GO:0016021 integral component of membrane; GO:0030176 integral component of endoplasmic reticulum membrane; GO:0031224 intrinsic compo…		PF00789	PF00789 UBX domain		T	KOG1363	Predicted regulator of the ubiquitin pathway (contains UAS and UBX domains)
O00124	104	K	0.342626	0.00310514	Down	UBX domain-containing protein 8 OS=Homo sapiens OX=9606 GN=UBXN8 PE=1 SV=2	UBXN8	0.998709	YIENVLK(GG)PHQEMK	21060.3	12621	15469.8	6137.19	6365.86	5667.03	1.87096	1.19541	1.51253	0.516514	0.621576	0.430765	extracellular	K24351	UBXN8; UBX domain-containing protein 8	hsa04141 Protein processing in endoplasmic reticulum	GO:0000003 reproduction; GO:0006508 proteolysis; GO:0006511 ubiquitin-dependent protein catabolic process; GO:0006807 nitrogen compound metabolic process; GO:0006950 response to stress; GO:0007338 single fertilization; GO:0008152 metabolic process; GO:0009056 catabolic process; GO:0009057 macromolecule catabolic process; GO:0009566 fertilization; GO:0009987 cellular process; GO:0010033 response t…	GO:0005622 intracellular anatomical structure; GO:0005634 nucleus; GO:0005654 nucleoplasm; GO:0005730 nucleolus; GO:0005737 cytoplasm; GO:0005783 endoplasmic reticulum; GO:0005789 endoplasmic reticulum membrane; GO:0012505 endomembrane system; GO:0016020 membrane; GO:0016021 integral component of membrane; GO:0030176 integral component of endoplasmic reticulum membrane; GO:0031224 intrinsic compo…		PF00789	PF00789 UBX domain		T	KOG1363	Predicted regulator of the ubiquitin pathway (contains UAS and UBX domains)
Q9BZV1	9	K	0.383348	0.00128597	Down	UBX domain-containing protein 6 OS=Homo sapiens OX=9606 GN=UBXN6 PE=1 SV=1	UBXN6	0.998574	FFQEFK(GG)ADIK	6879.78	8572.46	8218.12	3189.48	3824.45	2881.02	1.24629	1.55622	1.628	0.538146	0.662947	0.497333	cytoplasm	K14011	UBXN6; UBX domain-containing protein 6	hsa04141 Protein processing in endoplasmic reticulum	GO:0006508 proteolysis; GO:0006807 nitrogen compound metabolic process; GO:0006810 transport; GO:0006914 autophagy; GO:0006950 response to stress; GO:0007034 vacuolar transport; GO:0007041 lysosomal transport; GO:0008152 metabolic process; GO:0008333 endosome to lysosome transport; GO:0009056 catabolic process; GO:0009057 macromolecule catabolic process; GO:0009966 regulation of signal transducti…	GO:0000323 lytic vacuole; GO:0005622 intracellular anatomical structure; GO:0005737 cytoplasm; GO:0005764 lysosome; GO:0005765 lysosomal membrane; GO:0005768 endosome; GO:0005769 early endosome; GO:0005770 late endosome; GO:0005773 vacuole; GO:0005774 vacuolar membrane; GO:0005829 cytosol; GO:0005938 cell cortex; GO:0010008 endosome membrane; GO:0012505 endomembrane system; GO:0016020 membrane; G…		PF09409; PF00789	PF09409 PUB domain; PF00789 UBX domain		O	KOG2699	Predicted ubiquitin regulatory protein
Q92575	373	K	0.629626	0.0281108	Down	UBX domain-containing protein 4 OS=Homo sapiens OX=9606 GN=UBXN4 PE=1 SV=2	UBXN4	0.999265	REFTK(GG)EDYK	37467	42936.8	36657.2	23043.3	32487.5	21542	1.22734	1.29639	1.18237	0.704993	1.0015	0.626967	nucleus	K24348	UBXN1_4; UBX domain-containing protein 1/4	hsa04141 Protein processing in endoplasmic reticulum	GO:0006508 proteolysis; GO:0006511 ubiquitin-dependent protein catabolic process; GO:0006807 nitrogen compound metabolic process; GO:0006950 response to stress; GO:0008152 metabolic process; GO:0009056 catabolic process; GO:0009057 macromolecule catabolic process; GO:0009987 cellular process; GO:0010033 response to organic substance; GO:0010243 response to organonitrogen compound; GO:0010498 prot…	GO:0005622 intracellular anatomical structure; GO:0005737 cytoplasm; GO:0005783 endoplasmic reticulum; GO:0005829 cytosol; GO:0012505 endomembrane system; GO:0043226 organelle; GO:0043227 membrane-bounded organelle; GO:0043229 intracellular organelle; GO:0043231 intracellular membrane-bounded organelle;		PF00789	PF00789 UBX domain	PF00789 UBX domain	R	KOG2507	Ubiquitin regulatory protein UBXD2, contains UAS and UBX domains
Q92575	239	K	0.63525	0.0234617	Down	UBX domain-containing protein 4 OS=Homo sapiens OX=9606 GN=UBXN4 PE=1 SV=2	UBXN4	0.999457	EMLDYK(GG)R	46586.3	52059.8	41972.9	36762.4	23979.7	33123	1.26347	1.30136	1.12086	0.931176	0.612023	0.798134	nucleus	K24348	UBXN1_4; UBX domain-containing protein 1/4	hsa04141 Protein processing in endoplasmic reticulum	GO:0006508 proteolysis; GO:0006511 ubiquitin-dependent protein catabolic process; GO:0006807 nitrogen compound metabolic process; GO:0006950 response to stress; GO:0008152 metabolic process; GO:0009056 catabolic process; GO:0009057 macromolecule catabolic process; GO:0009987 cellular process; GO:0010033 response to organic substance; GO:0010243 response to organonitrogen compound; GO:0010498 prot…	GO:0005622 intracellular anatomical structure; GO:0005737 cytoplasm; GO:0005783 endoplasmic reticulum; GO:0005829 cytosol; GO:0012505 endomembrane system; GO:0043226 organelle; GO:0043227 membrane-bounded organelle; GO:0043229 intracellular organelle; GO:0043231 intracellular membrane-bounded organelle;		PF00789	PF00789 UBX domain		R	KOG2507	Ubiquitin regulatory protein UBXD2, contains UAS and UBX domains
Q92575	459	K	0.552904	0.00456759	Down	UBX domain-containing protein 4 OS=Homo sapiens OX=9606 GN=UBXN4 PE=1 SV=2	UBXN4	0.999819	VTSSEPPNPASSSK(GG)SEK	99824.8	102434	127644	65535.7	56248.2	70622.3	1.21543	1.14954	1.53027	0.745233	0.644495	0.763967	nucleus	K24348	UBXN1_4; UBX domain-containing protein 1/4	hsa04141 Protein processing in endoplasmic reticulum	GO:0006508 proteolysis; GO:0006511 ubiquitin-dependent protein catabolic process; GO:0006807 nitrogen compound metabolic process; GO:0006950 response to stress; GO:0008152 metabolic process; GO:0009056 catabolic process; GO:0009057 macromolecule catabolic process; GO:0009987 cellular process; GO:0010033 response to organic substance; GO:0010243 response to organonitrogen compound; GO:0010498 prot…	GO:0005622 intracellular anatomical structure; GO:0005737 cytoplasm; GO:0005783 endoplasmic reticulum; GO:0005829 cytosol; GO:0012505 endomembrane system; GO:0043226 organelle; GO:0043227 membrane-bounded organelle; GO:0043229 intracellular organelle; GO:0043231 intracellular membrane-bounded organelle;		PF00789	PF00789 UBX domain		R	KOG2507	Ubiquitin regulatory protein UBXD2, contains UAS and UBX domains
Q5T4S7	605	K	2.10753	0.0201465	Up	E3 ubiquitin-protein ligase UBR4 OS=Homo sapiens OX=9606 GN=UBR4 PE=1 SV=1	UBR4	0.996649	EK(GG)AAPPPPPPPPPLESSPR	3841.14	4122.61	3304.24	9626.48	8439	5288.19	0.660705	0.711059	0.56469	1.68851	1.46335	0.929279	plasma membrane	K10691	UBR4; E3 ubiquitin-protein ligase UBR4 [EC:2.3.2.27]	hsa05165 Human papillomavirus infection; hsa05203 Viral carcinogenesis	GO:0000003 reproduction; GO:0001775 cell activation; GO:0002252 immune effector process; GO:0002263 cell activation involved in immune response; GO:0002274 myeloid leukocyte activation; GO:0002275 myeloid cell activation involved in immune response; GO:0002283 neutrophil activation involved in immune response; GO:0002366 leukocyte activation involved in immune response; GO:0002376 immune system p…	GO:0005622 intracellular anatomical structure; GO:0005634 nucleus; GO:0005654 nucleoplasm; GO:0005737 cytoplasm; GO:0005813 centrosome; GO:0005815 microtubule organizing center; GO:0005829 cytosol; GO:0005856 cytoskeleton; GO:0005886 plasma membrane; GO:0012505 endomembrane system; GO:0012506 vesicle membrane; GO:0015630 microtubule cytoskeleton; GO:0016020 membrane; GO:0030141 secretory granule;…	GO:0003824 catalytic activity; GO:0004842 ubiquitin-protein transferase activity; GO:0005488 binding; GO:0005515 protein binding; GO:0005516 calmodulin binding; GO:0016740 transferase activity; GO:0019787 ubiquitin-like protein transferase activity; GO:0140096 catalytic activity, acting on a protein;				T	KOG1776	Zn-binding protein Push				R-HSA-1280218 Adaptive Immune System;R-HSA-168249 Innate Immune System;R-HSA-168256 Immune System;R-HSA-6798695 Neutrophil degranulation;R-HSA-983168 Antigen processing: Ubiquitination & Proteasome degradation;R-HSA-983169 Class I MHC mediated antigen processing & presentation	https://reactome.org/PathwayBrowser/#/R-HSA-1280218;https://reactome.org/PathwayBrowser/#/R-HSA-168249;https://reactome.org/PathwayBrowser/#/R-HSA-168256;https://reactome.org/PathwayBrowser/#/R-HSA-6798695;https://reactome.org/PathwayBrowser/#/R-HSA-983168;https://reactome.org/PathwayBrowser/#/R-HSA-983169
Q5T4S7	4100	K	0.541146	0.000376013	Down	E3 ubiquitin-protein ligase UBR4 OS=Homo sapiens OX=9606 GN=UBR4 PE=1 SV=1	UBR4	0.998935	HLYLTEK(GG)YVWR	21043.3	18102.2	18934.1	10910.9	10222	9748.28	1.40867	1.21511	1.25931	0.744813	0.68983	0.666678	plasma membrane	K10691	UBR4; E3 ubiquitin-protein ligase UBR4 [EC:2.3.2.27]	hsa05165 Human papillomavirus infection; hsa05203 Viral carcinogenesis	GO:0000003 reproduction; GO:0001775 cell activation; GO:0002252 immune effector process; GO:0002263 cell activation involved in immune response; GO:0002274 myeloid leukocyte activation; GO:0002275 myeloid cell activation involved in immune response; GO:0002283 neutrophil activation involved in immune response; GO:0002366 leukocyte activation involved in immune response; GO:0002376 immune system p…	GO:0005622 intracellular anatomical structure; GO:0005634 nucleus; GO:0005654 nucleoplasm; GO:0005737 cytoplasm; GO:0005813 centrosome; GO:0005815 microtubule organizing center; GO:0005829 cytosol; GO:0005856 cytoskeleton; GO:0005886 plasma membrane; GO:0012505 endomembrane system; GO:0012506 vesicle membrane; GO:0015630 microtubule cytoskeleton; GO:0016020 membrane; GO:0030141 secretory granule;…	GO:0003824 catalytic activity; GO:0004842 ubiquitin-protein transferase activity; GO:0005488 binding; GO:0005515 protein binding; GO:0005516 calmodulin binding; GO:0016740 transferase activity; GO:0019787 ubiquitin-like protein transferase activity; GO:0140096 catalytic activity, acting on a protein;				T	KOG1776	Zn-binding protein Push				R-HSA-1280218 Adaptive Immune System;R-HSA-168249 Innate Immune System;R-HSA-168256 Immune System;R-HSA-6798695 Neutrophil degranulation;R-HSA-983168 Antigen processing: Ubiquitination & Proteasome degradation;R-HSA-983169 Class I MHC mediated antigen processing & presentation	https://reactome.org/PathwayBrowser/#/R-HSA-1280218;https://reactome.org/PathwayBrowser/#/R-HSA-168249;https://reactome.org/PathwayBrowser/#/R-HSA-168256;https://reactome.org/PathwayBrowser/#/R-HSA-6798695;https://reactome.org/PathwayBrowser/#/R-HSA-983168;https://reactome.org/PathwayBrowser/#/R-HSA-983169
Q6ZT12	1480	K	0.382643	0.036694	Down	E3 ubiquitin-protein ligase UBR3 OS=Homo sapiens OX=9606 GN=UBR3 PE=2 SV=2	UBR3	0.999406	GGNLC(Carbamidomethyl)SGGASTAGK(GG)R	14658.7	8848.56	8355.93	4062.23		3727.26	1.88479	1.07758	1.01307	0.497333		0.516783	plasma membrane	K11978			GO:0000209 protein polyubiquitination; GO:0001654 eye development; GO:0001701 in utero embryonic development; GO:0001967 suckling behavior; GO:0002682 regulation of immune system process; GO:0002684 positive regulation of immune system process; GO:0003008 system process; GO:0006464 cellular protein modification process; GO:0006508 proteolysis; GO:0006511 ubiquitin-dependent protein catabolic proc…	GO:0000151 ubiquitin ligase complex; GO:0005622 intracellular anatomical structure; GO:0005737 cytoplasm; GO:0005829 cytosol; GO:0032991 protein-containing complex; GO:1902494 catalytic complex; GO:1990234 transferase complex;	GO:0003824 catalytic activity; GO:0004842 ubiquitin-protein transferase activity; GO:0005488 binding; GO:0008270 zinc ion binding; GO:0016740 transferase activity; GO:0019787 ubiquitin-like protein transferase activity; GO:0043167 ion binding; GO:0043169 cation binding; GO:0046872 metal ion binding; GO:0046914 transition metal ion binding; GO:0061630 ubiquitin protein ligase activity; GO:0061659 …	PF18995	PF18995 Proteolysis_6 C-terminal	PF18995 Proteolysis_6 C-terminal	O	KOG1139	Predicted ubiquitin-protein ligase of the N-recognin family
Q6ZT12	890	K	0.409223	0.0064967	Down	E3 ubiquitin-protein ligase UBR3 OS=Homo sapiens OX=9606 GN=UBR3 PE=2 SV=2	UBR3	0.999601	YTAFLK(GG)QSGK	5638.85	7570.22	5289.83	3255.81	2011.44	2057.72	1.33595	1.69871	1.18174	0.734471	0.465276	0.525699	plasma membrane	K11978			GO:0000209 protein polyubiquitination; GO:0001654 eye development; GO:0001701 in utero embryonic development; GO:0001967 suckling behavior; GO:0002682 regulation of immune system process; GO:0002684 positive regulation of immune system process; GO:0003008 system process; GO:0006464 cellular protein modification process; GO:0006508 proteolysis; GO:0006511 ubiquitin-dependent protein catabolic proc…	GO:0000151 ubiquitin ligase complex; GO:0005622 intracellular anatomical structure; GO:0005737 cytoplasm; GO:0005829 cytosol; GO:0032991 protein-containing complex; GO:1902494 catalytic complex; GO:1990234 transferase complex;	GO:0003824 catalytic activity; GO:0004842 ubiquitin-protein transferase activity; GO:0005488 binding; GO:0008270 zinc ion binding; GO:0016740 transferase activity; GO:0019787 ubiquitin-like protein transferase activity; GO:0043167 ion binding; GO:0043169 cation binding; GO:0046872 metal ion binding; GO:0046914 transition metal ion binding; GO:0061630 ubiquitin protein ligase activity; GO:0061659 …	PF18995	PF18995 Proteolysis_6 C-terminal		O	KOG1139	Predicted ubiquitin-protein ligase of the N-recognin family
Q8IWV8	822	K	0.473524	0.0281658	Down	E3 ubiquitin-protein ligase UBR2 OS=Homo sapiens OX=9606 GN=UBR2 PE=1 SV=1	UBR2	0.990291	K(GG)PGLTGR	24341.4	25149.8	19897.5	12636.5	11776.6	6401.23	1.41715	1.47637	1.13776	0.752978	0.762806	0.393124	nucleus	K10626			GO:0000003 reproduction; GO:0000209 protein polyubiquitination; GO:0000280 nuclear division; GO:0001101 response to acid chemical; GO:0006139 nucleobase-containing compound metabolic process; GO:0006259 DNA metabolic process; GO:0006310 DNA recombination; GO:0006325 chromatin organization; GO:0006355 regulation of transcription, DNA-templated; GO:0006464 cellular protein modification process; GO:…	GO:0000151 ubiquitin ligase complex; GO:0005622 intracellular anatomical structure; GO:0005737 cytoplasm; GO:0005829 cytosol; GO:0032991 protein-containing complex; GO:1902494 catalytic complex; GO:1990234 transferase complex;	GO:0003824 catalytic activity; GO:0004842 ubiquitin-protein transferase activity; GO:0005488 binding; GO:0008270 zinc ion binding; GO:0016597 amino acid binding; GO:0016740 transferase activity; GO:0019787 ubiquitin-like protein transferase activity; GO:0031406 carboxylic acid binding; GO:0036094 small molecule binding; GO:0043167 ion binding; GO:0043168 anion binding; GO:0043169 cation binding; …	PF18995	PF18995 Proteolysis_6 C-terminal		O	KOG1140	N-end rule pathway, recognition component UBR1	WP4673 MALE INFERTILITY	http://www.wikipathways.org/instance/WP4673_r119920		R-HSA-1280218 Adaptive Immune System;R-HSA-168256 Immune System;R-HSA-983168 Antigen processing: Ubiquitination & Proteasome degradation;R-HSA-983169 Class I MHC mediated antigen processing & presentation	https://reactome.org/PathwayBrowser/#/R-HSA-1280218;https://reactome.org/PathwayBrowser/#/R-HSA-168256;https://reactome.org/PathwayBrowser/#/R-HSA-983168;https://reactome.org/PathwayBrowser/#/R-HSA-983169
P11441	72	K	0.269851	0.0446132	Down	Ubiquitin-like protein 4A OS=Homo sapiens OX=9606 GN=UBL4A PE=1 SV=1	UBL4A	0.998817	LNLVVK(GG)PLEK	6578.69	10338	8635	686.314	1872.04	3706.94	1.15849	1.89075	1.58384	0.130901	0.374486	0.744855	cytoplasm	K23388			GO:0006464 cellular protein modification process; GO:0006807 nitrogen compound metabolic process; GO:0006996 organelle organization; GO:0007029 endoplasmic reticulum organization; GO:0008104 protein localization; GO:0008152 metabolic process; GO:0009987 cellular process; GO:0010256 endomembrane system organization; GO:0016043 cellular component organization; GO:0019538 protein metabolic process; …	GO:0005622 intracellular anatomical structure; GO:0005634 nucleus; GO:0005654 nucleoplasm; GO:0005737 cytoplasm; GO:0005829 cytosol; GO:0016020 membrane; GO:0031974 membrane-enclosed lumen; GO:0031981 nuclear lumen; GO:0032991 protein-containing complex; GO:0043226 organelle; GO:0043227 membrane-bounded organelle; GO:0043229 intracellular organelle; GO:0043231 intracellular membrane-bounded organ…	GO:0003824 catalytic activity; GO:0005488 binding; GO:0005515 protein binding; GO:0016740 transferase activity; GO:0019787 ubiquitin-like protein transferase activity; GO:0051087 chaperone binding; GO:0140096 catalytic activity, acting on a protein;	PF00240; PF17840	PF00240 Ubiquitin family; PF17840 Tethering Ubl4a to BAGS domain	PF00240 Ubiquitin family	OR	KOG0001	Ubiquitin and ubiquitin-like proteins				R-HSA-9609507 Protein localization;R-HSA-9609523 Insertion of tail-anchored proteins into the endoplasmic reticulum membrane	https://reactome.org/PathwayBrowser/#/R-HSA-9609507;https://reactome.org/PathwayBrowser/#/R-HSA-9609523
Q05086	179	K	0.489482	0.0331967	Down	Ubiquitin-protein ligase E3A OS=Homo sapiens OX=9606 GN=UBE3A PE=1 SV=4	UBE3A	0.998742	EELK(GG)SLQAK	11838.4	6568.82	12709.4	4618.94	5726.15	4823.14	1.5256	0.863171	1.63253	0.598777	0.748465	0.621111	cytoplasm	K10587	UBE3A; ubiquitin-protein ligase E3 A [EC:2.3.2.26]	hsa05165 Human papillomavirus infection; hsa05203 Viral carcinogenesis; hsa04120 Ubiquitin mediated proteolysis	GO:0000003 reproduction; GO:0000209 protein polyubiquitination; GO:0000902 cell morphogenesis; GO:0000904 cell morphogenesis involved in differentiation; GO:0001541 ovarian follicle development; GO:0001655 urogenital system development; GO:0003006 developmental process involved in reproduction; GO:0003008 system process; GO:0006355 regulation of transcription, DNA-templated; GO:0006357 regulation…	GO:0005622 intracellular anatomical structure; GO:0005634 nucleus; GO:0005737 cytoplasm; GO:0005829 cytosol; GO:0043226 organelle; GO:0043227 membrane-bounded organelle; GO:0043229 intracellular organelle; GO:0043231 intracellular membrane-bounded organelle;	GO:0003712 transcription coregulator activity; GO:0003713 transcription coactivator activity; GO:0003824 catalytic activity; GO:0004842 ubiquitin-protein transferase activity; GO:0016740 transferase activity; GO:0019787 ubiquitin-like protein transferase activity; GO:0061630 ubiquitin protein ligase activity; GO:0061659 ubiquitin-like protein ligase activity; GO:0140096 catalytic activity, acting…	PF16558; PF00632	PF16558 Amino-terminal Zinc-binding domain of ubiquitin ligase E3A; PF00632 HECT-domain (ubiquitin-transferase)		O	KOG0941	E3 ubiquitin protein ligase	WP138 ANDROGEN RECEPTOR SIGNALING PATHWAY;WP3594 CIRCADIAN RHYTHM GENES;WP3584 MECP2 AND ASSOCIATED RETT SYNDROME;WP3998 PRADERWILLI AND ANGELMAN SYNDROME;WP4539 SYNAPTIC SIGNALING PATHWAYS ASSOCIATED WITH AUTISM SPECTRUM DISORDER	http://www.wikipathways.org/instance/WP138_r120688;http://www.wikipathways.org/instance/WP3594_r117682;http://www.wikipathways.org/instance/WP3584_r117155;http://www.wikipathways.org/instance/WP3998_r119303;http://www.wikipathways.org/instance/WP4539_r113659		R-HSA-1280218 Adaptive Immune System;R-HSA-168256 Immune System;R-HSA-983168 Antigen processing: Ubiquitination & Proteasome degradation;R-HSA-983169 Class I MHC mediated antigen processing & presentation	https://reactome.org/PathwayBrowser/#/R-HSA-1280218;https://reactome.org/PathwayBrowser/#/R-HSA-168256;https://reactome.org/PathwayBrowser/#/R-HSA-983168;https://reactome.org/PathwayBrowser/#/R-HSA-983169
Q05086	101	K	0.333336	0.0219553	Down	Ubiquitin-protein ligase E3A OS=Homo sapiens OX=9606 GN=UBE3A PE=1 SV=4	UBE3A	0.997234	GASSAYLENSK(GG)GAPNNSC(Carbamidomethyl)SEIK	12770.2	13006.9	10849.4	6240.96	3879	2071.49	1.56029	1.62048	1.3213	0.767068	0.480715	0.252919	cytoplasm	K10587	UBE3A; ubiquitin-protein ligase E3 A [EC:2.3.2.26]	hsa05165 Human papillomavirus infection; hsa05203 Viral carcinogenesis; hsa04120 Ubiquitin mediated proteolysis	GO:0000003 reproduction; GO:0000209 protein polyubiquitination; GO:0000902 cell morphogenesis; GO:0000904 cell morphogenesis involved in differentiation; GO:0001541 ovarian follicle development; GO:0001655 urogenital system development; GO:0003006 developmental process involved in reproduction; GO:0003008 system process; GO:0006355 regulation of transcription, DNA-templated; GO:0006357 regulation…	GO:0005622 intracellular anatomical structure; GO:0005634 nucleus; GO:0005737 cytoplasm; GO:0005829 cytosol; GO:0043226 organelle; GO:0043227 membrane-bounded organelle; GO:0043229 intracellular organelle; GO:0043231 intracellular membrane-bounded organelle;	GO:0003712 transcription coregulator activity; GO:0003713 transcription coactivator activity; GO:0003824 catalytic activity; GO:0004842 ubiquitin-protein transferase activity; GO:0016740 transferase activity; GO:0019787 ubiquitin-like protein transferase activity; GO:0061630 ubiquitin protein ligase activity; GO:0061659 ubiquitin-like protein ligase activity; GO:0140096 catalytic activity, acting…	PF16558; PF00632	PF16558 Amino-terminal Zinc-binding domain of ubiquitin ligase E3A; PF00632 HECT-domain (ubiquitin-transferase)		O	KOG0941	E3 ubiquitin protein ligase	WP138 ANDROGEN RECEPTOR SIGNALING PATHWAY;WP3594 CIRCADIAN RHYTHM GENES;WP3584 MECP2 AND ASSOCIATED RETT SYNDROME;WP3998 PRADERWILLI AND ANGELMAN SYNDROME;WP4539 SYNAPTIC SIGNALING PATHWAYS ASSOCIATED WITH AUTISM SPECTRUM DISORDER	http://www.wikipathways.org/instance/WP138_r120688;http://www.wikipathways.org/instance/WP3594_r117682;http://www.wikipathways.org/instance/WP3584_r117155;http://www.wikipathways.org/instance/WP3998_r119303;http://www.wikipathways.org/instance/WP4539_r113659		R-HSA-1280218 Adaptive Immune System;R-HSA-168256 Immune System;R-HSA-983168 Antigen processing: Ubiquitination & Proteasome degradation;R-HSA-983169 Class I MHC mediated antigen processing & presentation	https://reactome.org/PathwayBrowser/#/R-HSA-1280218;https://reactome.org/PathwayBrowser/#/R-HSA-168256;https://reactome.org/PathwayBrowser/#/R-HSA-983168;https://reactome.org/PathwayBrowser/#/R-HSA-983169
Q05086	90	K	0.419948	7.55568e-05	Down	Ubiquitin-protein ligase E3A OS=Homo sapiens OX=9606 GN=UBE3A PE=1 SV=4	UBE3A	0.999374	K(GG)GASSAYLENSK	22174.1	22565	19501.7	9052.07	9005.53	8903.87	1.4502	1.5048	1.27128	0.595531	0.597381	0.581904	cytoplasm	K10587	UBE3A; ubiquitin-protein ligase E3 A [EC:2.3.2.26]	hsa05165 Human papillomavirus infection; hsa05203 Viral carcinogenesis; hsa04120 Ubiquitin mediated proteolysis	GO:0000003 reproduction; GO:0000209 protein polyubiquitination; GO:0000902 cell morphogenesis; GO:0000904 cell morphogenesis involved in differentiation; GO:0001541 ovarian follicle development; GO:0001655 urogenital system development; GO:0003006 developmental process involved in reproduction; GO:0003008 system process; GO:0006355 regulation of transcription, DNA-templated; GO:0006357 regulation…	GO:0005622 intracellular anatomical structure; GO:0005634 nucleus; GO:0005737 cytoplasm; GO:0005829 cytosol; GO:0043226 organelle; GO:0043227 membrane-bounded organelle; GO:0043229 intracellular organelle; GO:0043231 intracellular membrane-bounded organelle;	GO:0003712 transcription coregulator activity; GO:0003713 transcription coactivator activity; GO:0003824 catalytic activity; GO:0004842 ubiquitin-protein transferase activity; GO:0016740 transferase activity; GO:0019787 ubiquitin-like protein transferase activity; GO:0061630 ubiquitin protein ligase activity; GO:0061659 ubiquitin-like protein ligase activity; GO:0140096 catalytic activity, acting…	PF16558; PF00632	PF16558 Amino-terminal Zinc-binding domain of ubiquitin ligase E3A; PF00632 HECT-domain (ubiquitin-transferase)		O	KOG0941	E3 ubiquitin protein ligase	WP138 ANDROGEN RECEPTOR SIGNALING PATHWAY;WP3594 CIRCADIAN RHYTHM GENES;WP3584 MECP2 AND ASSOCIATED RETT SYNDROME;WP3998 PRADERWILLI AND ANGELMAN SYNDROME;WP4539 SYNAPTIC SIGNALING PATHWAYS ASSOCIATED WITH AUTISM SPECTRUM DISORDER	http://www.wikipathways.org/instance/WP138_r120688;http://www.wikipathways.org/instance/WP3594_r117682;http://www.wikipathways.org/instance/WP3584_r117155;http://www.wikipathways.org/instance/WP3998_r119303;http://www.wikipathways.org/instance/WP4539_r113659		R-HSA-1280218 Adaptive Immune System;R-HSA-168256 Immune System;R-HSA-983168 Antigen processing: Ubiquitination & Proteasome degradation;R-HSA-983169 Class I MHC mediated antigen processing & presentation	https://reactome.org/PathwayBrowser/#/R-HSA-1280218;https://reactome.org/PathwayBrowser/#/R-HSA-168256;https://reactome.org/PathwayBrowser/#/R-HSA-983168;https://reactome.org/PathwayBrowser/#/R-HSA-983169
Q05086	77	K	0.324941	2.84341e-05	Down	Ubiquitin-protein ligase E3A OS=Homo sapiens OX=9606 GN=UBE3A PE=1 SV=4	UBE3A	0.999819	ALELYK(GG)INAK	356500	348485	341186	102181	116758	120683	1.53444	1.52945	1.46375	0.442418	0.509725	0.51907	cytoplasm	K10587	UBE3A; ubiquitin-protein ligase E3 A [EC:2.3.2.26]	hsa05165 Human papillomavirus infection; hsa05203 Viral carcinogenesis; hsa04120 Ubiquitin mediated proteolysis	GO:0000003 reproduction; GO:0000209 protein polyubiquitination; GO:0000902 cell morphogenesis; GO:0000904 cell morphogenesis involved in differentiation; GO:0001541 ovarian follicle development; GO:0001655 urogenital system development; GO:0003006 developmental process involved in reproduction; GO:0003008 system process; GO:0006355 regulation of transcription, DNA-templated; GO:0006357 regulation…	GO:0005622 intracellular anatomical structure; GO:0005634 nucleus; GO:0005737 cytoplasm; GO:0005829 cytosol; GO:0043226 organelle; GO:0043227 membrane-bounded organelle; GO:0043229 intracellular organelle; GO:0043231 intracellular membrane-bounded organelle;	GO:0003712 transcription coregulator activity; GO:0003713 transcription coactivator activity; GO:0003824 catalytic activity; GO:0004842 ubiquitin-protein transferase activity; GO:0016740 transferase activity; GO:0019787 ubiquitin-like protein transferase activity; GO:0061630 ubiquitin protein ligase activity; GO:0061659 ubiquitin-like protein ligase activity; GO:0140096 catalytic activity, acting…	PF16558; PF00632	PF16558 Amino-terminal Zinc-binding domain of ubiquitin ligase E3A; PF00632 HECT-domain (ubiquitin-transferase)	PF16558 Amino-terminal Zinc-binding domain of ubiquitin ligase E3A	O	KOG0941	E3 ubiquitin protein ligase	WP138 ANDROGEN RECEPTOR SIGNALING PATHWAY;WP3594 CIRCADIAN RHYTHM GENES;WP3584 MECP2 AND ASSOCIATED RETT SYNDROME;WP3998 PRADERWILLI AND ANGELMAN SYNDROME;WP4539 SYNAPTIC SIGNALING PATHWAYS ASSOCIATED WITH AUTISM SPECTRUM DISORDER	http://www.wikipathways.org/instance/WP138_r120688;http://www.wikipathways.org/instance/WP3594_r117682;http://www.wikipathways.org/instance/WP3584_r117155;http://www.wikipathways.org/instance/WP3998_r119303;http://www.wikipathways.org/instance/WP4539_r113659		R-HSA-1280218 Adaptive Immune System;R-HSA-168256 Immune System;R-HSA-983168 Antigen processing: Ubiquitination & Proteasome degradation;R-HSA-983169 Class I MHC mediated antigen processing & presentation	https://reactome.org/PathwayBrowser/#/R-HSA-1280218;https://reactome.org/PathwayBrowser/#/R-HSA-168256;https://reactome.org/PathwayBrowser/#/R-HSA-983168;https://reactome.org/PathwayBrowser/#/R-HSA-983169
Q9H832	304	K	0.659039	0.00670692	Down	Ubiquitin-conjugating enzyme E2 Z OS=Homo sapiens OX=9606 GN=UBE2Z PE=1 SV=2	UBE2Z	0.999717	LHLQGQTMQDPFGEK(GG)R	55477.5	46178.9	49860	34272.8	36204.2	31024.3	1.34534	1.09508	1.18572	0.789183	0.874879	0.725702	nucleus	K10585	UBE2Z; ubiquitin-conjugating enzyme E2 Z [EC:2.3.2.23]	hsa04120 Ubiquitin mediated proteolysis	GO:0006464 cellular protein modification process; GO:0006508 proteolysis; GO:0006511 ubiquitin-dependent protein catabolic process; GO:0006807 nitrogen compound metabolic process; GO:0008152 metabolic process; GO:0009056 catabolic process; GO:0009057 macromolecule catabolic process; GO:0009987 cellular process; GO:0010941 regulation of cell death; GO:0010942 positive regulation of cell death; GO:…	GO:0005622 intracellular anatomical structure; GO:0005634 nucleus; GO:0005654 nucleoplasm; GO:0005737 cytoplasm; GO:0005829 cytosol; GO:0031974 membrane-enclosed lumen; GO:0031981 nuclear lumen; GO:0043226 organelle; GO:0043227 membrane-bounded organelle; GO:0043229 intracellular organelle; GO:0043231 intracellular membrane-bounded organelle; GO:0043233 organelle lumen; GO:0070013 intracellular o…	GO:0003824 catalytic activity; GO:0004842 ubiquitin-protein transferase activity; GO:0005488 binding; GO:0005515 protein binding; GO:0016740 transferase activity; GO:0019787 ubiquitin-like protein transferase activity; GO:0019899 enzyme binding; GO:0031625 ubiquitin protein ligase binding; GO:0044389 ubiquitin-like protein ligase binding; GO:0061630 ubiquitin protein ligase activity; GO:0061631 u…	PF00179	PF00179 Ubiquitin-conjugating enzyme		O	KOG0895	Ubiquitin-conjugating enzyme				R-HSA-1280218 Adaptive Immune System;R-HSA-168256 Immune System;R-HSA-392499 Metabolism of proteins;R-HSA-597592 Post-translational protein modification;R-HSA-8852135 Protein ubiquitination;R-HSA-8866652 Synthesis of active ubiquitin: roles of E1 and E2 enzymes;R-HSA-983168 Antigen processing: Ubiquitination & Proteasome degradation;R-HSA-983169 Class I MHC mediated antigen processing & presentat…	https://reactome.org/PathwayBrowser/#/R-HSA-1280218;https://reactome.org/PathwayBrowser/#/R-HSA-168256;https://reactome.org/PathwayBrowser/#/R-HSA-392499;https://reactome.org/PathwayBrowser/#/R-HSA-597592;https://reactome.org/PathwayBrowser/#/R-HSA-8852135;https://reactome.org/PathwayBrowser/#/R-HSA-8866652;https://reactome.org/PathwayBrowser/#/R-HSA-983168;https://reactome.org/PathwayBrowser/#/R…
Q9H832	238	K	0.657374	0.000262434	Down	Ubiquitin-conjugating enzyme E2 Z OS=Homo sapiens OX=9606 GN=UBE2Z PE=1 SV=2	UBE2Z	0.999616	HPGDSK(GG)NYNEC(Carbamidomethyl)IR	196774	180116	188896	130719	123966	123635	1.27882	1.14468	1.20388	0.806675	0.802828	0.775045	nucleus	K10585	UBE2Z; ubiquitin-conjugating enzyme E2 Z [EC:2.3.2.23]	hsa04120 Ubiquitin mediated proteolysis	GO:0006464 cellular protein modification process; GO:0006508 proteolysis; GO:0006511 ubiquitin-dependent protein catabolic process; GO:0006807 nitrogen compound metabolic process; GO:0008152 metabolic process; GO:0009056 catabolic process; GO:0009057 macromolecule catabolic process; GO:0009987 cellular process; GO:0010941 regulation of cell death; GO:0010942 positive regulation of cell death; GO:…	GO:0005622 intracellular anatomical structure; GO:0005634 nucleus; GO:0005654 nucleoplasm; GO:0005737 cytoplasm; GO:0005829 cytosol; GO:0031974 membrane-enclosed lumen; GO:0031981 nuclear lumen; GO:0043226 organelle; GO:0043227 membrane-bounded organelle; GO:0043229 intracellular organelle; GO:0043231 intracellular membrane-bounded organelle; GO:0043233 organelle lumen; GO:0070013 intracellular o…	GO:0003824 catalytic activity; GO:0004842 ubiquitin-protein transferase activity; GO:0005488 binding; GO:0005515 protein binding; GO:0016740 transferase activity; GO:0019787 ubiquitin-like protein transferase activity; GO:0019899 enzyme binding; GO:0031625 ubiquitin protein ligase binding; GO:0044389 ubiquitin-like protein ligase binding; GO:0061630 ubiquitin protein ligase activity; GO:0061631 u…	PF00179	PF00179 Ubiquitin-conjugating enzyme		O	KOG0895	Ubiquitin-conjugating enzyme				R-HSA-1280218 Adaptive Immune System;R-HSA-168256 Immune System;R-HSA-392499 Metabolism of proteins;R-HSA-597592 Post-translational protein modification;R-HSA-8852135 Protein ubiquitination;R-HSA-8866652 Synthesis of active ubiquitin: roles of E1 and E2 enzymes;R-HSA-983168 Antigen processing: Ubiquitination & Proteasome degradation;R-HSA-983169 Class I MHC mediated antigen processing & presentat…	https://reactome.org/PathwayBrowser/#/R-HSA-1280218;https://reactome.org/PathwayBrowser/#/R-HSA-168256;https://reactome.org/PathwayBrowser/#/R-HSA-392499;https://reactome.org/PathwayBrowser/#/R-HSA-597592;https://reactome.org/PathwayBrowser/#/R-HSA-8852135;https://reactome.org/PathwayBrowser/#/R-HSA-8866652;https://reactome.org/PathwayBrowser/#/R-HSA-983168;https://reactome.org/PathwayBrowser/#/R…
Q15819	66	K	0.638445	0.0111899	Down	Ubiquitin-conjugating enzyme E2 variant 2 OS=Homo sapiens OX=9606 GN=UBE2V2 PE=1 SV=4	UBE2V2	0.999601	IYSLK(GG)VEC(Carbamidomethyl)GPK	25994.1	20054.4	25996.2	15305.4	12211.9	14237.5	1.30711	1.02483	1.28832	0.84501	0.6838	0.782525	mitochondria	K10704	UBE2V; ubiquitin-conjugating enzyme E2 variant	hsa05131 Shigellosis	GO:0000209 protein polyubiquitination; GO:0000729 DNA double-strand break processing; GO:0006139 nucleobase-containing compound metabolic process; GO:0006259 DNA metabolic process; GO:0006281 DNA repair; GO:0006282 regulation of DNA repair; GO:0006301 postreplication repair; GO:0006302 double-strand break repair; GO:0006303 double-strand break repair via nonhomologous end joining; GO:0006464 cell…	GO:0005622 intracellular anatomical structure; GO:0005634 nucleus; GO:0005654 nucleoplasm; GO:0005737 cytoplasm; GO:0005829 cytosol; GO:0031371 ubiquitin conjugating enzyme complex; GO:0031372 UBC13-MMS2 complex; GO:0031974 membrane-enclosed lumen; GO:0031981 nuclear lumen; GO:0032991 protein-containing complex; GO:0042995 cell projection; GO:0043005 neuron projection; GO:0043226 organelle; GO:00…	GO:0003824 catalytic activity; GO:0004842 ubiquitin-protein transferase activity; GO:0005488 binding; GO:0005515 protein binding; GO:0016740 transferase activity; GO:0019787 ubiquitin-like protein transferase activity; GO:0019899 enzyme binding; GO:0031624 ubiquitin conjugating enzyme binding; GO:0031625 ubiquitin protein ligase binding; GO:0044389 ubiquitin-like protein ligase binding; GO:004439…	PF00179	PF00179 Ubiquitin-conjugating enzyme	PF00179 Ubiquitin-conjugating enzyme	O	KOG0896	Ubiquitin-conjugating enzyme E2				R-HSA-1280218 Adaptive Immune System;R-HSA-1640170 Cell Cycle;R-HSA-168256 Immune System;R-HSA-392499 Metabolism of proteins;R-HSA-5693532 DNA Double-Strand Break Repair;R-HSA-5693538 Homology Directed Repair;R-HSA-5693565 Recruitment and ATM-mediated phosphorylation of repair and signaling proteins at DNA double strand breaks;R-HSA-5693567 HDR through Homologous Recombination (HRR) or Single Str…	https://reactome.org/PathwayBrowser/#/R-HSA-1280218;https://reactome.org/PathwayBrowser/#/R-HSA-1640170;https://reactome.org/PathwayBrowser/#/R-HSA-168256;https://reactome.org/PathwayBrowser/#/R-HSA-392499;https://reactome.org/PathwayBrowser/#/R-HSA-5693532;https://reactome.org/PathwayBrowser/#/R-HSA-5693538;https://reactome.org/PathwayBrowser/#/R-HSA-5693565;https://reactome.org/PathwayBrowser/#…
Q7Z7E8	46	K	0.620304	0.0324101	Down	Ubiquitin-conjugating enzyme E2 Q1 OS=Homo sapiens OX=9606 GN=UBE2Q1 PE=1 SV=1	UBE2Q1	0.998081	ELK(GG)LLESIFHR	10527.9	7148.1	12171.2	5646.9	5594.5	5727.87	1.23799	0.921581	1.49945	0.733283	0.762525	0.773897	cytoplasm	K10582	UBE2Q; ubiquitin-conjugating enzyme E2 Q [EC:2.3.2.23]	hsa04120 Ubiquitin mediated proteolysis	GO:0000003 reproduction; GO:0000209 protein polyubiquitination; GO:0001967 suckling behavior; GO:0002790 peptide secretion; GO:0006464 cellular protein modification process; GO:0006807 nitrogen compound metabolic process; GO:0006810 transport; GO:0007154 cell communication; GO:0007267 cell-cell signaling; GO:0007275 multicellular organism development; GO:0007565 female pregnancy; GO:0007566 embry…	GO:0005622 intracellular anatomical structure; GO:0005634 nucleus; GO:0005737 cytoplasm; GO:0005829 cytosol; GO:0036477 somatodendritic compartment; GO:0043025 neuronal cell body; GO:0043226 organelle; GO:0043227 membrane-bounded organelle; GO:0043229 intracellular organelle; GO:0043231 intracellular membrane-bounded organelle; GO:0044297 cell body;	GO:0003824 catalytic activity; GO:0004842 ubiquitin-protein transferase activity; GO:0016740 transferase activity; GO:0019787 ubiquitin-like protein transferase activity; GO:0061631 ubiquitin conjugating enzyme activity; GO:0061650 ubiquitin-like protein conjugating enzyme activity; GO:0140096 catalytic activity, acting on a protein;	PF00179	PF00179 Ubiquitin-conjugating enzyme		O	KOG0897	Predicted ubiquitin-conjugating enzyme				R-HSA-1280218 Adaptive Immune System;R-HSA-168256 Immune System;R-HSA-983168 Antigen processing: Ubiquitination & Proteasome degradation;R-HSA-983169 Class I MHC mediated antigen processing & presentation	https://reactome.org/PathwayBrowser/#/R-HSA-1280218;https://reactome.org/PathwayBrowser/#/R-HSA-168256;https://reactome.org/PathwayBrowser/#/R-HSA-983168;https://reactome.org/PathwayBrowser/#/R-HSA-983169
Q9C0C9	815	K	0.519666	0.0141568	Down	(E3-independent) E2 ubiquitin-conjugating enzyme OS=Homo sapiens OX=9606 GN=UBE2O PE=1 SV=3	UBE2O	0.999436	ELK(GG)EAIK	124757	111519	105811	42445.5	70238.1	54951.6	1.3738	1.32939	1.21543	0.497163	0.860567	0.678641	nucleus	K10581	UBE2O; ubiquitin-conjugating enzyme E2 O [EC:2.3.2.24]	hsa04120 Ubiquitin mediated proteolysis	GO:0000209 protein polyubiquitination; GO:0006355 regulation of transcription, DNA-templated; GO:0006357 regulation of transcription by RNA polymerase II; GO:0006464 cellular protein modification process; GO:0006513 protein monoubiquitination; GO:0006807 nitrogen compound metabolic process; GO:0006810 transport; GO:0008152 metabolic process; GO:0009889 regulation of biosynthetic process; GO:00099…	GO:0005622 intracellular anatomical structure; GO:0005634 nucleus; GO:0005654 nucleoplasm; GO:0005737 cytoplasm; GO:0016604 nuclear body; GO:0031974 membrane-enclosed lumen; GO:0031981 nuclear lumen; GO:0043226 organelle; GO:0043227 membrane-bounded organelle; GO:0043229 intracellular organelle; GO:0043231 intracellular membrane-bounded organelle; GO:0043233 organelle lumen; GO:0070013 intracellu…	GO:0003824 catalytic activity; GO:0004842 ubiquitin-protein transferase activity; GO:0005488 binding; GO:0005515 protein binding; GO:0016740 transferase activity; GO:0019787 ubiquitin-like protein transferase activity; GO:0019899 enzyme binding; GO:0031625 ubiquitin protein ligase binding; GO:0044389 ubiquitin-like protein ligase binding; GO:0061630 ubiquitin protein ligase activity; GO:0061631 u…	PF00179	PF00179 Ubiquitin-conjugating enzyme		O	KOG0895	Ubiquitin-conjugating enzyme				R-HSA-1280218 Adaptive Immune System;R-HSA-168256 Immune System;R-HSA-983168 Antigen processing: Ubiquitination & Proteasome degradation;R-HSA-983169 Class I MHC mediated antigen processing & presentation	https://reactome.org/PathwayBrowser/#/R-HSA-1280218;https://reactome.org/PathwayBrowser/#/R-HSA-168256;https://reactome.org/PathwayBrowser/#/R-HSA-983168;https://reactome.org/PathwayBrowser/#/R-HSA-983169
Q9C0C9	865	K	0.403692	0.000851446	Down	(E3-independent) E2 ubiquitin-conjugating enzyme OS=Homo sapiens OX=9606 GN=UBE2O PE=1 SV=3	UBE2O	0.999509	LQENLK(GG)K	32538.8	27427.3	34873.4	14127.2	10167.8	12008.2	1.39267	1.2708	1.55698	0.643151	0.484204	0.576404	nucleus	K10581	UBE2O; ubiquitin-conjugating enzyme E2 O [EC:2.3.2.24]	hsa04120 Ubiquitin mediated proteolysis	GO:0000209 protein polyubiquitination; GO:0006355 regulation of transcription, DNA-templated; GO:0006357 regulation of transcription by RNA polymerase II; GO:0006464 cellular protein modification process; GO:0006513 protein monoubiquitination; GO:0006807 nitrogen compound metabolic process; GO:0006810 transport; GO:0008152 metabolic process; GO:0009889 regulation of biosynthetic process; GO:00099…	GO:0005622 intracellular anatomical structure; GO:0005634 nucleus; GO:0005654 nucleoplasm; GO:0005737 cytoplasm; GO:0016604 nuclear body; GO:0031974 membrane-enclosed lumen; GO:0031981 nuclear lumen; GO:0043226 organelle; GO:0043227 membrane-bounded organelle; GO:0043229 intracellular organelle; GO:0043231 intracellular membrane-bounded organelle; GO:0043233 organelle lumen; GO:0070013 intracellu…	GO:0003824 catalytic activity; GO:0004842 ubiquitin-protein transferase activity; GO:0005488 binding; GO:0005515 protein binding; GO:0016740 transferase activity; GO:0019787 ubiquitin-like protein transferase activity; GO:0019899 enzyme binding; GO:0031625 ubiquitin protein ligase binding; GO:0044389 ubiquitin-like protein ligase binding; GO:0061630 ubiquitin protein ligase activity; GO:0061631 u…	PF00179	PF00179 Ubiquitin-conjugating enzyme		O	KOG0895	Ubiquitin-conjugating enzyme				R-HSA-1280218 Adaptive Immune System;R-HSA-168256 Immune System;R-HSA-983168 Antigen processing: Ubiquitination & Proteasome degradation;R-HSA-983169 Class I MHC mediated antigen processing & presentation	https://reactome.org/PathwayBrowser/#/R-HSA-1280218;https://reactome.org/PathwayBrowser/#/R-HSA-168256;https://reactome.org/PathwayBrowser/#/R-HSA-983168;https://reactome.org/PathwayBrowser/#/R-HSA-983169
Q9C0C9	819	K	0.322349	0.00055689	Down	(E3-independent) E2 ubiquitin-conjugating enzyme OS=Homo sapiens OX=9606 GN=UBE2O PE=1 SV=3	UBE2O	0.998232	EAIK(GG)ILESLK	9108.62	6595.74	8266.04	2120.48	2713.61	2445.37	1.63604	1.28249	1.54875	0.405123	0.542307	0.492595	nucleus	K10581	UBE2O; ubiquitin-conjugating enzyme E2 O [EC:2.3.2.24]	hsa04120 Ubiquitin mediated proteolysis	GO:0000209 protein polyubiquitination; GO:0006355 regulation of transcription, DNA-templated; GO:0006357 regulation of transcription by RNA polymerase II; GO:0006464 cellular protein modification process; GO:0006513 protein monoubiquitination; GO:0006807 nitrogen compound metabolic process; GO:0006810 transport; GO:0008152 metabolic process; GO:0009889 regulation of biosynthetic process; GO:00099…	GO:0005622 intracellular anatomical structure; GO:0005634 nucleus; GO:0005654 nucleoplasm; GO:0005737 cytoplasm; GO:0016604 nuclear body; GO:0031974 membrane-enclosed lumen; GO:0031981 nuclear lumen; GO:0043226 organelle; GO:0043227 membrane-bounded organelle; GO:0043229 intracellular organelle; GO:0043231 intracellular membrane-bounded organelle; GO:0043233 organelle lumen; GO:0070013 intracellu…	GO:0003824 catalytic activity; GO:0004842 ubiquitin-protein transferase activity; GO:0005488 binding; GO:0005515 protein binding; GO:0016740 transferase activity; GO:0019787 ubiquitin-like protein transferase activity; GO:0019899 enzyme binding; GO:0031625 ubiquitin protein ligase binding; GO:0044389 ubiquitin-like protein ligase binding; GO:0061630 ubiquitin protein ligase activity; GO:0061631 u…	PF00179	PF00179 Ubiquitin-conjugating enzyme		O	KOG0895	Ubiquitin-conjugating enzyme				R-HSA-1280218 Adaptive Immune System;R-HSA-168256 Immune System;R-HSA-983168 Antigen processing: Ubiquitination & Proteasome degradation;R-HSA-983169 Class I MHC mediated antigen processing & presentation	https://reactome.org/PathwayBrowser/#/R-HSA-1280218;https://reactome.org/PathwayBrowser/#/R-HSA-168256;https://reactome.org/PathwayBrowser/#/R-HSA-983168;https://reactome.org/PathwayBrowser/#/R-HSA-983169
Q9C0C9	858	K	0.416943	7.10849e-05	Down	(E3-independent) E2 ubiquitin-conjugating enzyme OS=Homo sapiens OX=9606 GN=UBE2O PE=1 SV=3	UBE2O	0.999416	FLDDIK(GG)K	53505.7	53112.3	49249.8	22201.4	18710	20748.1	1.38063	1.48361	1.32563	0.609351	0.537163	0.600424	nucleus	K10581	UBE2O; ubiquitin-conjugating enzyme E2 O [EC:2.3.2.24]	hsa04120 Ubiquitin mediated proteolysis	GO:0000209 protein polyubiquitination; GO:0006355 regulation of transcription, DNA-templated; GO:0006357 regulation of transcription by RNA polymerase II; GO:0006464 cellular protein modification process; GO:0006513 protein monoubiquitination; GO:0006807 nitrogen compound metabolic process; GO:0006810 transport; GO:0008152 metabolic process; GO:0009889 regulation of biosynthetic process; GO:00099…	GO:0005622 intracellular anatomical structure; GO:0005634 nucleus; GO:0005654 nucleoplasm; GO:0005737 cytoplasm; GO:0016604 nuclear body; GO:0031974 membrane-enclosed lumen; GO:0031981 nuclear lumen; GO:0043226 organelle; GO:0043227 membrane-bounded organelle; GO:0043229 intracellular organelle; GO:0043231 intracellular membrane-bounded organelle; GO:0043233 organelle lumen; GO:0070013 intracellu…	GO:0003824 catalytic activity; GO:0004842 ubiquitin-protein transferase activity; GO:0005488 binding; GO:0005515 protein binding; GO:0016740 transferase activity; GO:0019787 ubiquitin-like protein transferase activity; GO:0019899 enzyme binding; GO:0031625 ubiquitin protein ligase binding; GO:0044389 ubiquitin-like protein ligase binding; GO:0061630 ubiquitin protein ligase activity; GO:0061631 u…	PF00179	PF00179 Ubiquitin-conjugating enzyme		O	KOG0895	Ubiquitin-conjugating enzyme				R-HSA-1280218 Adaptive Immune System;R-HSA-168256 Immune System;R-HSA-983168 Antigen processing: Ubiquitination & Proteasome degradation;R-HSA-983169 Class I MHC mediated antigen processing & presentation	https://reactome.org/PathwayBrowser/#/R-HSA-1280218;https://reactome.org/PathwayBrowser/#/R-HSA-168256;https://reactome.org/PathwayBrowser/#/R-HSA-983168;https://reactome.org/PathwayBrowser/#/R-HSA-983169
P62253	106	K	1.53215	0.021174	Up	Ubiquitin-conjugating enzyme E2 G1 OS=Homo sapiens OX=9606 GN=UBE2G1 PE=1 SV=3	UBE2G1	0.999819	YGYEK(GG)PEER	93703.1	80738.2	82932.4	106712	140145	104326	0.892886	0.677929	0.836619	1.22666	1.40217	1.05972	cytoplasm	K10575	UBE2G1; ubiquitin-conjugating enzyme E2 G1 [EC:2.3.2.23]	hsa05022 Pathways of neurodegeneration - multiple diseases; hsa04120 Ubiquitin mediated proteolysis; hsa04141 Protein processing in endoplasmic reticulum; hsa05012 Parkinson disease	GO:0000209 protein polyubiquitination; GO:0006464 cellular protein modification process; GO:0006508 proteolysis; GO:0006511 ubiquitin-dependent protein catabolic process; GO:0006807 nitrogen compound metabolic process; GO:0008152 metabolic process; GO:0009056 catabolic process; GO:0009057 macromolecule catabolic process; GO:0009987 cellular process; GO:0016567 protein ubiquitination; GO:0019538 p…	GO:0005622 intracellular anatomical structure; GO:0005737 cytoplasm; GO:0005829 cytosol;	GO:0003824 catalytic activity; GO:0004842 ubiquitin-protein transferase activity; GO:0005488 binding; GO:0005515 protein binding; GO:0016740 transferase activity; GO:0019787 ubiquitin-like protein transferase activity; GO:0019899 enzyme binding; GO:0031625 ubiquitin protein ligase binding; GO:0044389 ubiquitin-like protein ligase binding; GO:0061630 ubiquitin protein ligase activity; GO:0061631 u…	PF00179	PF00179 Ubiquitin-conjugating enzyme	PF00179 Ubiquitin-conjugating enzyme	O	KOG0425	Ubiquitin-protein ligase	WP2371 PARKINSONS DISEASE PATHWAY;WP2359 PARKINUBIQUITIN PROTEASOMAL SYSTEM PATHWAY	http://www.wikipathways.org/instance/WP2371_r119919;http://www.wikipathways.org/instance/WP2359_r119918		R-HSA-1280218 Adaptive Immune System;R-HSA-168256 Immune System;R-HSA-392499 Metabolism of proteins;R-HSA-597592 Post-translational protein modification;R-HSA-8852135 Protein ubiquitination;R-HSA-8866652 Synthesis of active ubiquitin: roles of E1 and E2 enzymes;R-HSA-983168 Antigen processing: Ubiquitination & Proteasome degradation;R-HSA-983169 Class I MHC mediated antigen processing & presentat…	https://reactome.org/PathwayBrowser/#/R-HSA-1280218;https://reactome.org/PathwayBrowser/#/R-HSA-168256;https://reactome.org/PathwayBrowser/#/R-HSA-392499;https://reactome.org/PathwayBrowser/#/R-HSA-597592;https://reactome.org/PathwayBrowser/#/R-HSA-8852135;https://reactome.org/PathwayBrowser/#/R-HSA-8866652;https://reactome.org/PathwayBrowser/#/R-HSA-983168;https://reactome.org/PathwayBrowser/#/R…
P51965	35	K	2.00671	0.0464708	Up	Ubiquitin-conjugating enzyme E2 E1 OS=Homo sapiens OX=9606 GN=UBE2E1 PE=1 SV=1	UBE2E1	0.999242	ESK(GG)VSMSK		14846.5	19311.3		25053	24999		0.742096	0.72882		1.55906	1.39263	cytoplasm	K20217	UBE2E; ubiquitin-conjugating enzyme E2 E [EC:2.3.2.23]	hsa04120 Ubiquitin mediated proteolysis	GO:0000209 protein polyubiquitination; GO:0006325 chromatin organization; GO:0006464 cellular protein modification process; GO:0006508 proteolysis; GO:0006511 ubiquitin-dependent protein catabolic process; GO:0006513 protein monoubiquitination; GO:0006807 nitrogen compound metabolic process; GO:0006996 organelle organization; GO:0008152 metabolic process; GO:0009056 catabolic process; GO:0009057 …	GO:0000151 ubiquitin ligase complex; GO:0005622 intracellular anatomical structure; GO:0005634 nucleus; GO:0005654 nucleoplasm; GO:0005737 cytoplasm; GO:0005829 cytosol; GO:0031974 membrane-enclosed lumen; GO:0031981 nuclear lumen; GO:0032991 protein-containing complex; GO:0043226 organelle; GO:0043227 membrane-bounded organelle; GO:0043229 intracellular organelle; GO:0043231 intracellular membra…	GO:0003824 catalytic activity; GO:0004842 ubiquitin-protein transferase activity; GO:0016740 transferase activity; GO:0019787 ubiquitin-like protein transferase activity; GO:0042296 ISG15 transferase activity; GO:0061631 ubiquitin conjugating enzyme activity; GO:0061650 ubiquitin-like protein conjugating enzyme activity; GO:0140096 catalytic activity, acting on a protein;	PF00179	PF00179 Ubiquitin-conjugating enzyme		O	KOG0417	Ubiquitin-protein ligase	WP4932 7Q1123 COPY NUMBER VARIATION SYNDROME;WP3613 PHOTODYNAMIC THERAPYINDUCED UNFOLDED PROTEIN RESPONSE	http://www.wikipathways.org/instance/WP4932_r118797;http://www.wikipathways.org/instance/WP3613_r106539		R-HSA-1169408 ISG15 antiviral mechanism;R-HSA-1169410 Antiviral mechanism by IFN-stimulated genes;R-HSA-1280215 Cytokine Signaling in Immune system;R-HSA-1280218 Adaptive Immune System;R-HSA-141405 Inhibition of the proteolytic activity of APC/C required for the onset of anaphase by mitotic spindle checkpoint components;R-HSA-141430 Inactivation of APC/C via direct inhibition of the APC/C complex…		MYC TARGETS V1	https://www.gsea-msigdb.org/gsea/msigdb/cards/HALLMARK_MYC_TARGETS_V1
O00762	121	K	0.253392	0.0378594	Down	Ubiquitin-conjugating enzyme E2 C OS=Homo sapiens OX=9606 GN=UBE2C PE=1 SV=1	UBE2C	0.998343	EK(GG)WSALYDVR	11679	14973	14013.2	2323.47		6246.06	2.19382	1.15367	1.20848	0.242555		0.527075	cytoplasm	K06688	UBE2C; ubiquitin-conjugating enzyme E2 C [EC:2.3.2.23]	hsa04120 Ubiquitin mediated proteolysis	GO:0000209 protein polyubiquitination; GO:0000278 mitotic cell cycle; GO:0000280 nuclear division; GO:0006464 cellular protein modification process; GO:0006508 proteolysis; GO:0006511 ubiquitin-dependent protein catabolic process; GO:0006807 nitrogen compound metabolic process; GO:0006996 organelle organization; GO:0007049 cell cycle; GO:0007088 regulation of mitotic nuclear division; GO:0007096 …	GO:0000151 ubiquitin ligase complex; GO:0000152 nuclear ubiquitin ligase complex; GO:0005622 intracellular anatomical structure; GO:0005634 nucleus; GO:0005654 nucleoplasm; GO:0005680 anaphase-promoting complex; GO:0005737 cytoplasm; GO:0005829 cytosol; GO:0005886 plasma membrane; GO:0016020 membrane; GO:0031461 cullin-RING ubiquitin ligase complex; GO:0031974 membrane-enclosed lumen; GO:0031981 …	GO:0003824 catalytic activity; GO:0004842 ubiquitin-protein transferase activity; GO:0005488 binding; GO:0005515 protein binding; GO:0016740 transferase activity; GO:0019787 ubiquitin-like protein transferase activity; GO:0019899 enzyme binding; GO:0031625 ubiquitin protein ligase binding; GO:0044389 ubiquitin-like protein ligase binding; GO:0061630 ubiquitin protein ligase activity; GO:0061631 u…	PF00179	PF00179 Ubiquitin-conjugating enzyme	PF00179 Ubiquitin-conjugating enzyme	O	KOG0421	Ubiquitin-protein ligase	WP2361 GASTRIC CANCER NETWORK 1;WP2363 GASTRIC CANCER NETWORK 2	http://www.wikipathways.org/instance/WP2361_r117731;http://www.wikipathways.org/instance/WP2363_r117737		R-HSA-1280218 Adaptive Immune System;R-HSA-141405 Inhibition of the proteolytic activity of APC/C required for the onset of anaphase by mitotic spindle checkpoint components;R-HSA-141430 Inactivation of APC/C via direct inhibition of the APC/C complex;R-HSA-1640170 Cell Cycle;R-HSA-1643685 Disease;R-HSA-168256 Immune System;R-HSA-174048 APC/C:Cdc20 mediated degradation of Cyclin B;R-HSA-174084 Au…		G2M CHECKPOINT	https://www.gsea-msigdb.org/gsea/msigdb/cards/HALLMARK_G2M_CHECKPOINT
P49459	66	K	1.63744	0.00594922	Up	Ubiquitin-conjugating enzyme E2 A OS=Homo sapiens OX=9606 GN=UBE2A PE=1 SV=2	UBE2A	0.99981	LTIEFTEEYPNK(GG)PPTVR	118523	117702	144795	195926	174257	188458	0.741294	0.694219	0.874376	1.39098	1.12222	1.2691	nucleus	K10573	UBE2A; ubiquitin-conjugating enzyme E2 A [EC:2.3.2.23]	hsa04120 Ubiquitin mediated proteolysis	GO:0000003 reproduction; GO:0000209 protein polyubiquitination; GO:0000226 microtubule cytoskeleton organization; GO:0000422 autophagy of mitochondrion; GO:0001701 in utero embryonic development; GO:0006139 nucleobase-containing compound metabolic process; GO:0006259 DNA metabolic process; GO:0006281 DNA repair; GO:0006301 postreplication repair; GO:0006325 chromatin organization; GO:0006464 cell…	GO:0000151 ubiquitin ligase complex; GO:0000228 nuclear chromosome; GO:0000785 chromatin; GO:0000792 heterochromatin; GO:0000803 sex chromosome; GO:0001741 XY body; GO:0005622 intracellular anatomical structure; GO:0005634 nucleus; GO:0005654 nucleoplasm; GO:0005694 chromosome; GO:0005737 cytoplasm; GO:0005829 cytosol; GO:0031371 ubiquitin conjugating enzyme complex; GO:0031974 membrane-enclosed …	GO:0002039 p53 binding; GO:0003824 catalytic activity; GO:0004842 ubiquitin-protein transferase activity; GO:0005488 binding; GO:0005515 protein binding; GO:0016740 transferase activity; GO:0019787 ubiquitin-like protein transferase activity; GO:0019899 enzyme binding; GO:0019904 protein domain specific binding; GO:0031625 ubiquitin protein ligase binding; GO:0032182 ubiquitin-like protein bindin…	PF00179	PF00179 Ubiquitin-conjugating enzyme	PF00179 Ubiquitin-conjugating enzyme	O	KOG0419	Ubiquitin-protein ligase				R-HSA-1280218 Adaptive Immune System;R-HSA-168256 Immune System;R-HSA-392499 Metabolism of proteins;R-HSA-597592 Post-translational protein modification;R-HSA-8852135 Protein ubiquitination;R-HSA-8866652 Synthesis of active ubiquitin: roles of E1 and E2 enzymes;R-HSA-8866654 E3 ubiquitin ligases ubiquitinate target proteins;R-HSA-983168 Antigen processing: Ubiquitination & Proteasome degradation;…	https://reactome.org/PathwayBrowser/#/R-HSA-1280218;https://reactome.org/PathwayBrowser/#/R-HSA-168256;https://reactome.org/PathwayBrowser/#/R-HSA-392499;https://reactome.org/PathwayBrowser/#/R-HSA-597592;https://reactome.org/PathwayBrowser/#/R-HSA-8852135;https://reactome.org/PathwayBrowser/#/R-HSA-8866652;https://reactome.org/PathwayBrowser/#/R-HSA-8866654;https://reactome.org/PathwayBrowser/#/…
Q14157	1071	K	1.57635	0.00459414	Up	Ubiquitin-associated protein 2-like OS=Homo sapiens OX=9606 GN=UBAP2L PE=1 SV=2	UBAP2L	0.999819	SQTSSIPQK(GG)PQTNK	150231	137864	182738	238318	235627	224385	0.752078	0.689201	0.902704	1.23771	1.25521	1.20202	nucleus				GO:0000003 reproduction; GO:0002009 morphogenesis of an epithelium; GO:0002064 epithelial cell development; GO:0002065 columnar/cuboidal epithelial cell differentiation; GO:0002066 columnar/cuboidal epithelial cell development; GO:0003002 regionalization; GO:0003006 developmental process involved in reproduction; GO:0006355 regulation of transcription, DNA-templated; GO:0007163 establishment or m…	GO:0000932 P-body; GO:0005622 intracellular anatomical structure; GO:0005634 nucleus; GO:0005737 cytoplasm; GO:0031519 PcG protein complex; GO:0032991 protein-containing complex; GO:0035770 ribonucleoprotein granule; GO:0036464 cytoplasmic ribonucleoprotein granule; GO:0043226 organelle; GO:0043227 membrane-bounded organelle; GO:0043228 non-membrane-bounded organelle; GO:0043229 intracellular org…	GO:0005488 binding; GO:0005515 protein binding;							WP3888 VEGFAVEGFR2 SIGNALING PATHWAY	http://www.wikipathways.org/instance/WP3888_r116782
Q14157	420	K	1.5237	0.00266231	Up	Ubiquitin-associated protein 2-like OS=Homo sapiens OX=9606 GN=UBAP2L PE=1 SV=2	UBAP2L	0.999819	NPSDSAVHSPFTK(GG)R	240661	229001	266915	380163	317393	359148	0.785482	0.746382	0.859637	1.28724	1.10234	1.25434	nucleus				GO:0000003 reproduction; GO:0002009 morphogenesis of an epithelium; GO:0002064 epithelial cell development; GO:0002065 columnar/cuboidal epithelial cell differentiation; GO:0002066 columnar/cuboidal epithelial cell development; GO:0003002 regionalization; GO:0003006 developmental process involved in reproduction; GO:0006355 regulation of transcription, DNA-templated; GO:0007163 establishment or m…	GO:0000932 P-body; GO:0005622 intracellular anatomical structure; GO:0005634 nucleus; GO:0005737 cytoplasm; GO:0031519 PcG protein complex; GO:0032991 protein-containing complex; GO:0035770 ribonucleoprotein granule; GO:0036464 cytoplasmic ribonucleoprotein granule; GO:0043226 organelle; GO:0043227 membrane-bounded organelle; GO:0043228 non-membrane-bounded organelle; GO:0043229 intracellular org…	GO:0005488 binding; GO:0005515 protein binding;							WP3888 VEGFAVEGFR2 SIGNALING PATHWAY	http://www.wikipathways.org/instance/WP3888_r116782
Q14157	864	K	1.89158	0.000125846	Up	Ubiquitin-associated protein 2-like OS=Homo sapiens OX=9606 GN=UBAP2L PE=1 SV=2	UBAP2L	0.999819	DGSLASNPYSGDLTK(GG)FGR	60135.9	53290.6	55689.5	98515.5	104129	98454.5	0.748542	0.662408	0.684018	1.27217	1.37924	1.31139	nucleus				GO:0000003 reproduction; GO:0002009 morphogenesis of an epithelium; GO:0002064 epithelial cell development; GO:0002065 columnar/cuboidal epithelial cell differentiation; GO:0002066 columnar/cuboidal epithelial cell development; GO:0003002 regionalization; GO:0003006 developmental process involved in reproduction; GO:0006355 regulation of transcription, DNA-templated; GO:0007163 establishment or m…	GO:0000932 P-body; GO:0005622 intracellular anatomical structure; GO:0005634 nucleus; GO:0005737 cytoplasm; GO:0031519 PcG protein complex; GO:0032991 protein-containing complex; GO:0035770 ribonucleoprotein granule; GO:0036464 cytoplasmic ribonucleoprotein granule; GO:0043226 organelle; GO:0043227 membrane-bounded organelle; GO:0043228 non-membrane-bounded organelle; GO:0043229 intracellular org…	GO:0005488 binding; GO:0005515 protein binding;							WP3888 VEGFAVEGFR2 SIGNALING PATHWAY	http://www.wikipathways.org/instance/WP3888_r116782
Q8NBM4	12	K	0.654919	0.00473472	Down	Ubiquitin-associated domain-containing protein 2 OS=Homo sapiens OX=9606 GN=UBAC2 PE=1 SV=1	UBAC2	0.99981	MFTSTGSSGLYK(GG)APLSK	29372.8	26148.8	27168.3	15997.1	17772	18905.6	1.29321	1.14921	1.1771	0.691133	0.823501	0.855854	plasma membrane	K25216			GO:0008104 protein localization; GO:0009892 negative regulation of metabolic process; GO:0009894 regulation of catabolic process; GO:0009895 negative regulation of catabolic process; GO:0010605 negative regulation of macromolecule metabolic process; GO:0019222 regulation of metabolic process; GO:0030162 regulation of proteolysis; GO:0031323 regulation of cellular metabolic process; GO:0031324 neg…	GO:0005622 intracellular anatomical structure; GO:0005737 cytoplasm; GO:0005783 endoplasmic reticulum; GO:0012505 endomembrane system; GO:0043226 organelle; GO:0043227 membrane-bounded organelle; GO:0043229 intracellular organelle; GO:0043231 intracellular membrane-bounded organelle;	GO:0005488 binding; GO:0005515 protein binding; GO:0032182 ubiquitin-like protein binding; GO:0043130 ubiquitin binding;	PF00627	PF00627 UBA/TS-N domain		S	KOG4463	Uncharacterized conserved protein
Q9BSL1	111	K	1.51307	0.0103771	Up	Ubiquitin-associated domain-containing protein 1 OS=Homo sapiens OX=9606 GN=UBAC1 PE=1 SV=1	UBAC1	0.999819	MADVSAEEK(GG)K	24634.6	30982.3	24379.1	35362.2	37625.8	34588.8	0.728541	0.916193	0.77592	1.12066	1.36814	1.17381	cytoplasm	K12174				GO:0005622 intracellular anatomical structure; GO:0005737 cytoplasm; GO:0005794 Golgi apparatus; GO:0005829 cytosol; GO:0005886 plasma membrane; GO:0012505 endomembrane system; GO:0016020 membrane; GO:0043226 organelle; GO:0043227 membrane-bounded organelle; GO:0043229 intracellular organelle; GO:0043231 intracellular membrane-bounded organelle; GO:0071944 cell periphery;		PF00627	PF00627 UBA/TS-N domain								R-HSA-1280218 Adaptive Immune System;R-HSA-168256 Immune System;R-HSA-983168 Antigen processing: Ubiquitination & Proteasome degradation;R-HSA-983169 Class I MHC mediated antigen processing & presentation	https://reactome.org/PathwayBrowser/#/R-HSA-1280218;https://reactome.org/PathwayBrowser/#/R-HSA-168256;https://reactome.org/PathwayBrowser/#/R-HSA-983168;https://reactome.org/PathwayBrowser/#/R-HSA-983169	HEME METABOLISM	https://www.gsea-msigdb.org/gsea/msigdb/cards/HALLMARK_HEME_METABOLISM
Q9BSL1	330	K	1.57156	0.00316868	Up	Ubiquitin-associated domain-containing protein 1 OS=Homo sapiens OX=9606 GN=UBAC1 PE=1 SV=1	UBAC1	0.999601	K(GG)PSPEELDK	82243	75646.1	82184.2	110172	102932	124188	0.790182	0.726741	0.849783	1.13429	1.21595	1.36918	cytoplasm	K12174				GO:0005622 intracellular anatomical structure; GO:0005737 cytoplasm; GO:0005794 Golgi apparatus; GO:0005829 cytosol; GO:0005886 plasma membrane; GO:0012505 endomembrane system; GO:0016020 membrane; GO:0043226 organelle; GO:0043227 membrane-bounded organelle; GO:0043229 intracellular organelle; GO:0043231 intracellular membrane-bounded organelle; GO:0071944 cell periphery;		PF00627	PF00627 UBA/TS-N domain								R-HSA-1280218 Adaptive Immune System;R-HSA-168256 Immune System;R-HSA-983168 Antigen processing: Ubiquitination & Proteasome degradation;R-HSA-983169 Class I MHC mediated antigen processing & presentation	https://reactome.org/PathwayBrowser/#/R-HSA-1280218;https://reactome.org/PathwayBrowser/#/R-HSA-168256;https://reactome.org/PathwayBrowser/#/R-HSA-983168;https://reactome.org/PathwayBrowser/#/R-HSA-983169	HEME METABOLISM	https://www.gsea-msigdb.org/gsea/msigdb/cards/HALLMARK_HEME_METABOLISM
P41226	686	K	1.5168	0.00892357	Up	Ubiquitin-like modifier-activating enzyme 7 OS=Homo sapiens OX=9606 GN=UBA7 PE=1 SV=2	UBA7	0.999734	LC(Carbamidomethyl)FHYGIK(GG)QLLR	51677.4	52282.9	49679.3	79990.4	61754.1	73282.3	0.806242	0.839551	0.760224	1.33574	1.02855	1.28515	cytoplasm,nucleus	K10698	UBE1L; ubiquitin-activating enzyme E1-like [EC:6.2.1.45]	hsa05022 Pathways of neurodegeneration - multiple diseases; hsa04120 Ubiquitin mediated proteolysis; hsa05012 Parkinson disease	GO:0001817 regulation of cytokine production; GO:0001818 negative regulation of cytokine production; GO:0006464 cellular protein modification process; GO:0006508 proteolysis; GO:0006511 ubiquitin-dependent protein catabolic process; GO:0006807 nitrogen compound metabolic process; GO:0006950 response to stress; GO:0006974 cellular response to DNA damage stimulus; GO:0008152 metabolic process; GO:0…	GO:0005622 intracellular anatomical structure; GO:0005634 nucleus; GO:0005654 nucleoplasm; GO:0005737 cytoplasm; GO:0005829 cytosol; GO:0031974 membrane-enclosed lumen; GO:0031981 nuclear lumen; GO:0043226 organelle; GO:0043227 membrane-bounded organelle; GO:0043229 intracellular organelle; GO:0043231 intracellular membrane-bounded organelle; GO:0043233 organelle lumen; GO:0070013 intracellular o…	GO:0003824 catalytic activity; GO:0004839 ubiquitin activating enzyme activity; GO:0004842 ubiquitin-protein transferase activity; GO:0008641 ubiquitin-like modifier activating enzyme activity; GO:0016740 transferase activity; GO:0016874 ligase activity; GO:0016877 ligase activity, forming carbon-sulfur bonds; GO:0019782 ISG15 activating enzyme activity; GO:0019787 ubiquitin-like protein transfer…	PF00899; PF16190; PF16191; PF10585; PF09358	PF00899 ThiF family; PF16190 Ubiquitin-activating enzyme E1 FCCH domain; PF16191 Ubiquitin-activating enzyme E1 four-helix bundle; PF10585 Ubiquitin-activating enzyme, SCCH domain; PF09358 Ubiquitin fold domain	PF00899 ThiF family; PF10585 Ubiquitin-activating enzyme, SCCH domain	O	KOG2012	Ubiquitin activating enzyme UBA1	WP2371 PARKINSONS DISEASE PATHWAY;WP183 PROTEASOME DEGRADATION	http://www.wikipathways.org/instance/WP2371_r119919;http://www.wikipathways.org/instance/WP183_r117060		R-HSA-110313 Translesion synthesis by Y family DNA polymerases bypasses lesions on DNA template;R-HSA-1169408 ISG15 antiviral mechanism;R-HSA-1169410 Antiviral mechanism by IFN-stimulated genes;R-HSA-1280215 Cytokine Signaling in Immune system;R-HSA-1280218 Adaptive Immune System;R-HSA-168249 Innate Immune System;R-HSA-168256 Immune System;R-HSA-168928 DDX58/IFIH1-mediated induction of interferon…	https://reactome.org/PathwayBrowser/#/R-HSA-110313;https://reactome.org/PathwayBrowser/#/R-HSA-1169408;https://reactome.org/PathwayBrowser/#/R-HSA-1169410;https://reactome.org/PathwayBrowser/#/R-HSA-1280215;https://reactome.org/PathwayBrowser/#/R-HSA-1280218;https://reactome.org/PathwayBrowser/#/R-HSA-168249;https://reactome.org/PathwayBrowser/#/R-HSA-168256;https://reactome.org/PathwayBrowser/#/…	INTERFERON ALPHA RESPONSE	https://www.gsea-msigdb.org/gsea/msigdb/cards/HALLMARK_INTERFERON_ALPHA_RESPONSE
P41226	141	K	3.07709	0.000728655	Up	Ubiquitin-like modifier-activating enzyme 7 OS=Homo sapiens OX=9606 GN=UBA7 PE=1 SV=2	UBA7	0.997509	VGTLC(Carbamidomethyl)HK(GG)HGVC(Carbamidomethyl)FLAADTR	1812.83	1466.77		4837.22	4517.63	4746.3	0.499926	0.416326		1.42779	1.33001	1.47128	cytoplasm,nucleus	K10698	UBE1L; ubiquitin-activating enzyme E1-like [EC:6.2.1.45]	hsa05022 Pathways of neurodegeneration - multiple diseases; hsa04120 Ubiquitin mediated proteolysis; hsa05012 Parkinson disease	GO:0001817 regulation of cytokine production; GO:0001818 negative regulation of cytokine production; GO:0006464 cellular protein modification process; GO:0006508 proteolysis; GO:0006511 ubiquitin-dependent protein catabolic process; GO:0006807 nitrogen compound metabolic process; GO:0006950 response to stress; GO:0006974 cellular response to DNA damage stimulus; GO:0008152 metabolic process; GO:0…	GO:0005622 intracellular anatomical structure; GO:0005634 nucleus; GO:0005654 nucleoplasm; GO:0005737 cytoplasm; GO:0005829 cytosol; GO:0031974 membrane-enclosed lumen; GO:0031981 nuclear lumen; GO:0043226 organelle; GO:0043227 membrane-bounded organelle; GO:0043229 intracellular organelle; GO:0043231 intracellular membrane-bounded organelle; GO:0043233 organelle lumen; GO:0070013 intracellular o…	GO:0003824 catalytic activity; GO:0004839 ubiquitin activating enzyme activity; GO:0004842 ubiquitin-protein transferase activity; GO:0008641 ubiquitin-like modifier activating enzyme activity; GO:0016740 transferase activity; GO:0016874 ligase activity; GO:0016877 ligase activity, forming carbon-sulfur bonds; GO:0019782 ISG15 activating enzyme activity; GO:0019787 ubiquitin-like protein transfer…	PF00899; PF16190; PF16191; PF10585; PF09358	PF00899 ThiF family; PF16190 Ubiquitin-activating enzyme E1 FCCH domain; PF16191 Ubiquitin-activating enzyme E1 four-helix bundle; PF10585 Ubiquitin-activating enzyme, SCCH domain; PF09358 Ubiquitin fold domain	PF00899 ThiF family	O	KOG2012	Ubiquitin activating enzyme UBA1	WP2371 PARKINSONS DISEASE PATHWAY;WP183 PROTEASOME DEGRADATION	http://www.wikipathways.org/instance/WP2371_r119919;http://www.wikipathways.org/instance/WP183_r117060		R-HSA-110313 Translesion synthesis by Y family DNA polymerases bypasses lesions on DNA template;R-HSA-1169408 ISG15 antiviral mechanism;R-HSA-1169410 Antiviral mechanism by IFN-stimulated genes;R-HSA-1280215 Cytokine Signaling in Immune system;R-HSA-1280218 Adaptive Immune System;R-HSA-168249 Innate Immune System;R-HSA-168256 Immune System;R-HSA-168928 DDX58/IFIH1-mediated induction of interferon…	https://reactome.org/PathwayBrowser/#/R-HSA-110313;https://reactome.org/PathwayBrowser/#/R-HSA-1169408;https://reactome.org/PathwayBrowser/#/R-HSA-1169410;https://reactome.org/PathwayBrowser/#/R-HSA-1280215;https://reactome.org/PathwayBrowser/#/R-HSA-1280218;https://reactome.org/PathwayBrowser/#/R-HSA-168249;https://reactome.org/PathwayBrowser/#/R-HSA-168256;https://reactome.org/PathwayBrowser/#/…	INTERFERON ALPHA RESPONSE	https://www.gsea-msigdb.org/gsea/msigdb/cards/HALLMARK_INTERFERON_ALPHA_RESPONSE
P22314	806	K	1.9283	0.00975306	Up	Ubiquitin-like modifier-activating enzyme 1 OS=Homo sapiens OX=9606 GN=UBA1 PE=1 SV=3	UBA1	0.999734	SGVK(GG)IHVSDQELQSANASVDDSR	44791.1	57998.5	68967.6	98128.1	101480	123286	0.536537	0.697696	0.822897	1.21335	1.23562	1.51778	nucleus	K03178	UBE1; ubiquitin-activating enzyme E1 [EC:6.2.1.45]	hsa05022 Pathways of neurodegeneration - multiple diseases; hsa04120 Ubiquitin mediated proteolysis; hsa05012 Parkinson disease	GO:0000003 reproduction; GO:0000209 protein polyubiquitination; GO:0002064 epithelial cell development; GO:0002065 columnar/cuboidal epithelial cell differentiation; GO:0002066 columnar/cuboidal epithelial cell development; GO:0002165 instar larval or pupal development; GO:0003006 developmental process involved in reproduction; GO:0006464 cellular protein modification process; GO:0006508 proteoly…	GO:0005622 intracellular anatomical structure; GO:0005634 nucleus; GO:0005654 nucleoplasm; GO:0005737 cytoplasm; GO:0005739 mitochondrion; GO:0005829 cytosol; GO:0030425 dendrite; GO:0031974 membrane-enclosed lumen; GO:0031981 nuclear lumen; GO:0036477 somatodendritic compartment; GO:0042995 cell projection; GO:0043005 neuron projection; GO:0043226 organelle; GO:0043227 membrane-bounded organelle…	GO:0003824 catalytic activity; GO:0004839 ubiquitin activating enzyme activity; GO:0008641 ubiquitin-like modifier activating enzyme activity; GO:0016874 ligase activity; GO:0016877 ligase activity, forming carbon-sulfur bonds;	PF00899; PF16190; PF16191; PF10585; PF09358	PF00899 ThiF family; PF16190 Ubiquitin-activating enzyme E1 FCCH domain; PF16191 Ubiquitin-activating enzyme E1 four-helix bundle; PF10585 Ubiquitin-activating enzyme, SCCH domain; PF09358 Ubiquitin fold domain	PF00899 ThiF family; PF10585 Ubiquitin-activating enzyme, SCCH domain	O	KOG2012	Ubiquitin activating enzyme UBA1	WP2371 PARKINSONS DISEASE PATHWAY;WP2359 PARKINUBIQUITIN PROTEASOMAL SYSTEM PATHWAY;WP183 PROTEASOME DEGRADATION	http://www.wikipathways.org/instance/WP2371_r119919;http://www.wikipathways.org/instance/WP2359_r119918;http://www.wikipathways.org/instance/WP183_r117060		R-HSA-1280218 Adaptive Immune System;R-HSA-168256 Immune System;R-HSA-392499 Metabolism of proteins;R-HSA-597592 Post-translational protein modification;R-HSA-8852135 Protein ubiquitination;R-HSA-8866652 Synthesis of active ubiquitin: roles of E1 and E2 enzymes;R-HSA-983168 Antigen processing: Ubiquitination & Proteasome degradation;R-HSA-983169 Class I MHC mediated antigen processing & presentat…	https://reactome.org/PathwayBrowser/#/R-HSA-1280218;https://reactome.org/PathwayBrowser/#/R-HSA-168256;https://reactome.org/PathwayBrowser/#/R-HSA-392499;https://reactome.org/PathwayBrowser/#/R-HSA-597592;https://reactome.org/PathwayBrowser/#/R-HSA-8852135;https://reactome.org/PathwayBrowser/#/R-HSA-8866652;https://reactome.org/PathwayBrowser/#/R-HSA-983168;https://reactome.org/PathwayBrowser/#/R…
Q16881	217	K	1.77424	0.000667694	Up	Thioredoxin reductase 1, cytoplasmic OS=Homo sapiens OX=9606 GN=TXNRD1 PE=1 SV=3	TXNRD1	0.999819	WGLGGTC(Carbamidomethyl)VNVGC(Carbamidomethyl)IPK(GG)K	272821	267407	307326	532480	552770	477059	0.681219	0.693543	0.776396	1.30392	1.347	1.16575	cytoplasm	K22182	TXNRD; thioredoxin reductase (NADPH) [EC:1.8.1.9]	hsa00450 Selenocompound metabolism; hsa05225 Hepatocellular carcinoma; hsa05200 Pathways in cancer	GO:0000003 reproduction; GO:0000302 response to reactive oxygen species; GO:0000305 response to oxygen radical; GO:0001704 formation of primary germ layer; GO:0001707 mesoderm formation; GO:0001887 selenium compound metabolic process; GO:0001890 placenta development; GO:0003006 developmental process involved in reproduction; GO:0006082 organic acid metabolic process; GO:0006139 nucleobase-contain…	GO:0001650 fibrillar center; GO:0005622 intracellular anatomical structure; GO:0005634 nucleus; GO:0005654 nucleoplasm; GO:0005730 nucleolus; GO:0005737 cytoplasm; GO:0005739 mitochondrion; GO:0005759 mitochondrial matrix; GO:0005829 cytosol; GO:0031974 membrane-enclosed lumen; GO:0031981 nuclear lumen; GO:0036477 somatodendritic compartment; GO:0043025 neuronal cell body; GO:0043226 organelle; G…	GO:0003824 catalytic activity; GO:0004791 thioredoxin-disulfide reductase activity; GO:0005488 binding; GO:0005515 protein binding; GO:0015036 disulfide oxidoreductase activity; GO:0016174 NAD(P)H oxidase H2O2-forming activity; GO:0016209 antioxidant activity; GO:0016491 oxidoreductase activity; GO:0016651 oxidoreductase activity, acting on NAD(P)H; GO:0016667 oxidoreductase activity, acting on a…	PF00462; PF07992; PF02852	PF00462 Glutaredoxin; PF07992 Pyridine nucleotide-disulphide oxidoreductase; PF02852 Pyridine nucleotide-disulphide oxidoreductase, dimerisation domain	PF07992 Pyridine nucleotide-disulphide oxidoreductase	O	KOG4716	Thioredoxin reductase	WP4313 FERROPTOSIS;WP2884 NRF2 PATHWAY;WP2882 NUCLEAR RECEPTORS METAPATHWAY;WP408 OXIDATIVE STRESS RESPONSE;WP15 SELENIUM MICRONUTRIENT NETWORK	http://www.wikipathways.org/instance/WP4313_r120500;http://www.wikipathways.org/instance/WP2884_r106658;http://www.wikipathways.org/instance/WP2882_r117808;http://www.wikipathways.org/instance/WP408_r116900;http://www.wikipathways.org/instance/WP15_r118387		R-HSA-1430728 Metabolism;R-HSA-15869 Metabolism of nucleotides;R-HSA-1643685 Disease;R-HSA-1989781 PPARA activates gene expression;R-HSA-212436 Generic Transcription Pathway;R-HSA-2262752 Cellular responses to stress;R-HSA-2408522 Selenoamino acid metabolism;R-HSA-2408550 Metabolism of ingested H2SeO4 and H2SeO3 into H2Se;R-HSA-3299685 Detoxification of Reactive Oxygen Species;R-HSA-3700989 Trans…	https://reactome.org/PathwayBrowser/#/R-HSA-1430728;https://reactome.org/PathwayBrowser/#/R-HSA-15869;https://reactome.org/PathwayBrowser/#/R-HSA-1643685;https://reactome.org/PathwayBrowser/#/R-HSA-1989781;https://reactome.org/PathwayBrowser/#/R-HSA-212436;https://reactome.org/PathwayBrowser/#/R-HSA-2262752;https://reactome.org/PathwayBrowser/#/R-HSA-2408522;https://reactome.org/PathwayBrowser/#/…	MTORC1 SIGNALING;REACTIVE OXYGEN SPECIES PATHWAY	https://www.gsea-msigdb.org/gsea/msigdb/cards/HALLMARK_MTORC1_SIGNALING;https://www.gsea-msigdb.org/gsea/msigdb/cards/HALLMARK_REACTIVE_OXYGEN_SPECIES_PATHWAY
Q9H3M7	167	K	0.658027	0.0200925	Down	Thioredoxin-interacting protein OS=Homo sapiens OX=9606 GN=TXNIP PE=1 SV=1	TXNIP	0.999819	K(GG)VSC(Carbamidomethyl)MFIPDGR	187978	158925	179514	84214.6	107770	104445	1.14229	1.23459	1.20663	0.628336	0.806528	0.923188	cytoplasm	K20910	TXNIP; thioredoxin-interacting protein	hsa04621 NOD-like receptor signaling pathway	GO:0000122 negative regulation of transcription by RNA polymerase II; GO:0000302 response to reactive oxygen species; GO:0002347 response to tumor cell; GO:0006355 regulation of transcription, DNA-templated; GO:0006357 regulation of transcription by RNA polymerase II; GO:0006606 protein import into nucleus; GO:0006810 transport; GO:0006886 intracellular protein transport; GO:0006913 nucleocytopla…	GO:0005622 intracellular anatomical structure; GO:0005634 nucleus; GO:0005737 cytoplasm; GO:0005739 mitochondrion; GO:0005740 mitochondrial envelope; GO:0005758 mitochondrial intermembrane space; GO:0005829 cytosol; GO:0031967 organelle envelope; GO:0031970 organelle envelope lumen; GO:0031974 membrane-enclosed lumen; GO:0031975 envelope; GO:0043226 organelle; GO:0043227 membrane-bounded organell…	GO:0004857 enzyme inhibitor activity; GO:0005488 binding; GO:0005515 protein binding; GO:0019899 enzyme binding; GO:0030234 enzyme regulator activity; GO:0031625 ubiquitin protein ligase binding; GO:0044389 ubiquitin-like protein ligase binding; GO:0098772 molecular function regulator;	PF00339; PF02752	PF00339 Arrestin (or S-antigen), N-terminal domain; PF02752 Arrestin (or S-antigen), C-terminal domain		R	KOG3780	Thioredoxin binding protein TBP-2/VDUP1	WP4925 UNFOLDED PROTEIN RESPONSE;WP3888 VEGFAVEGFR2 SIGNALING PATHWAY	http://www.wikipathways.org/instance/WP4925_r112845;http://www.wikipathways.org/instance/WP3888_r116782		R-HSA-1643685 Disease;R-HSA-168249 Innate Immune System;R-HSA-168256 Immune System;R-HSA-168643 Nucleotide-binding domain, leucine rich repeat containing receptor (NLR) signaling pathways;R-HSA-212436 Generic Transcription Pathway;R-HSA-2262752 Cellular responses to stress;R-HSA-5663205 Infectious disease;R-HSA-622312 Inflammasomes;R-HSA-73857 RNA Polymerase II Transcription;R-HSA-74160 Gene expr…	https://reactome.org/PathwayBrowser/#/R-HSA-1643685;https://reactome.org/PathwayBrowser/#/R-HSA-168249;https://reactome.org/PathwayBrowser/#/R-HSA-168256;https://reactome.org/PathwayBrowser/#/R-HSA-168643;https://reactome.org/PathwayBrowser/#/R-HSA-212436;https://reactome.org/PathwayBrowser/#/R-HSA-2262752;https://reactome.org/PathwayBrowser/#/R-HSA-5663205;https://reactome.org/PathwayBrowser/#/R…	APOPTOSIS;INTERFERON ALPHA RESPONSE;INTERFERON GAMMA RESPONSE;P53 PATHWAY	https://www.gsea-msigdb.org/gsea/msigdb/cards/HALLMARK_APOPTOSIS;https://www.gsea-msigdb.org/gsea/msigdb/cards/HALLMARK_INTERFERON_ALPHA_RESPONSE;https://www.gsea-msigdb.org/gsea/msigdb/cards/HALLMARK_INTERFERON_GAMMA_RESPONSE;https://www.gsea-msigdb.org/gsea/msigdb/cards/HALLMARK_P53_PATHWAY
Q9H3M7	259	K	0.635898	0.0183462	Down	Thioredoxin-interacting protein OS=Homo sapiens OX=9606 GN=TXNIP PE=1 SV=1	TXNIP	0.999548	VQK(GG)IRPSILGC(Carbamidomethyl)NILR	36463.8	40441.8	38198.8	24680.7	20247.7	19038.4	1.01819	1.44363	1.17983	0.846164	0.696287	0.773263	cytoplasm	K20910	TXNIP; thioredoxin-interacting protein	hsa04621 NOD-like receptor signaling pathway	GO:0000122 negative regulation of transcription by RNA polymerase II; GO:0000302 response to reactive oxygen species; GO:0002347 response to tumor cell; GO:0006355 regulation of transcription, DNA-templated; GO:0006357 regulation of transcription by RNA polymerase II; GO:0006606 protein import into nucleus; GO:0006810 transport; GO:0006886 intracellular protein transport; GO:0006913 nucleocytopla…	GO:0005622 intracellular anatomical structure; GO:0005634 nucleus; GO:0005737 cytoplasm; GO:0005739 mitochondrion; GO:0005740 mitochondrial envelope; GO:0005758 mitochondrial intermembrane space; GO:0005829 cytosol; GO:0031967 organelle envelope; GO:0031970 organelle envelope lumen; GO:0031974 membrane-enclosed lumen; GO:0031975 envelope; GO:0043226 organelle; GO:0043227 membrane-bounded organell…	GO:0004857 enzyme inhibitor activity; GO:0005488 binding; GO:0005515 protein binding; GO:0019899 enzyme binding; GO:0030234 enzyme regulator activity; GO:0031625 ubiquitin protein ligase binding; GO:0044389 ubiquitin-like protein ligase binding; GO:0098772 molecular function regulator;	PF00339; PF02752	PF00339 Arrestin (or S-antigen), N-terminal domain; PF02752 Arrestin (or S-antigen), C-terminal domain	PF02752 Arrestin (or S-antigen), C-terminal domain	R	KOG3780	Thioredoxin binding protein TBP-2/VDUP1	WP4925 UNFOLDED PROTEIN RESPONSE;WP3888 VEGFAVEGFR2 SIGNALING PATHWAY	http://www.wikipathways.org/instance/WP4925_r112845;http://www.wikipathways.org/instance/WP3888_r116782		R-HSA-1643685 Disease;R-HSA-168249 Innate Immune System;R-HSA-168256 Immune System;R-HSA-168643 Nucleotide-binding domain, leucine rich repeat containing receptor (NLR) signaling pathways;R-HSA-212436 Generic Transcription Pathway;R-HSA-2262752 Cellular responses to stress;R-HSA-5663205 Infectious disease;R-HSA-622312 Inflammasomes;R-HSA-73857 RNA Polymerase II Transcription;R-HSA-74160 Gene expr…	https://reactome.org/PathwayBrowser/#/R-HSA-1643685;https://reactome.org/PathwayBrowser/#/R-HSA-168249;https://reactome.org/PathwayBrowser/#/R-HSA-168256;https://reactome.org/PathwayBrowser/#/R-HSA-168643;https://reactome.org/PathwayBrowser/#/R-HSA-212436;https://reactome.org/PathwayBrowser/#/R-HSA-2262752;https://reactome.org/PathwayBrowser/#/R-HSA-5663205;https://reactome.org/PathwayBrowser/#/R…	APOPTOSIS;INTERFERON ALPHA RESPONSE;INTERFERON GAMMA RESPONSE;P53 PATHWAY	https://www.gsea-msigdb.org/gsea/msigdb/cards/HALLMARK_APOPTOSIS;https://www.gsea-msigdb.org/gsea/msigdb/cards/HALLMARK_INTERFERON_ALPHA_RESPONSE;https://www.gsea-msigdb.org/gsea/msigdb/cards/HALLMARK_INTERFERON_GAMMA_RESPONSE;https://www.gsea-msigdb.org/gsea/msigdb/cards/HALLMARK_P53_PATHWAY
Q6IBS0	325	K	1.70826	0.0105479	Up	Twinfilin-2 OS=Homo sapiens OX=9606 GN=TWF2 PE=1 SV=2	TWF2	0.999481	QAFAK(GG)PK	28852.5	31418.8	37200.9	42769.5	60585.3	48084.6	0.650256	0.753125	0.838235	1.07631	1.47752	1.27543	cytoplasm	K08870			GO:0000003 reproduction; GO:0001101 response to acid chemical; GO:0001558 regulation of cell growth; GO:0001667 ameboidal-type cell migration; GO:0001932 regulation of protein phosphorylation; GO:0002064 epithelial cell development; GO:0002065 columnar/cuboidal epithelial cell differentiation; GO:0002066 columnar/cuboidal epithelial cell development; GO:0003006 developmental process involved in r…	GO:0005622 intracellular anatomical structure; GO:0005737 cytoplasm; GO:0005829 cytosol; GO:0005856 cytoskeleton; GO:0005886 plasma membrane; GO:0005911 cell-cell junction; GO:0015629 actin cytoskeleton; GO:0016020 membrane; GO:0030016 myofibril; GO:0030027 lamellipodium; GO:0030054 cell junction; GO:0030175 filopodium; GO:0030424 axon; GO:0030426 growth cone; GO:0030427 site of polarized growth;…	GO:0000166 nucleotide binding; GO:0003779 actin binding; GO:0003785 actin monomer binding; GO:0005080 protein kinase C binding; GO:0005488 binding; GO:0005515 protein binding; GO:0005524 ATP binding; GO:0005543 phospholipid binding; GO:0005546 phosphatidylinositol-4,5-bisphosphate binding; GO:0008092 cytoskeletal protein binding; GO:0008289 lipid binding; GO:0017076 purine nucleotide binding; GO:…	PF00241	PF00241 Cofilin/tropomyosin-type actin-binding protein		W	KOG1747	Protein tyrosine kinase 9/actin monomer-binding protein				R-HSA-9659379 Sensory processing of sound;R-HSA-9662360 Sensory processing of sound by inner hair cells of the cochlea;R-HSA-9662361 Sensory processing of sound by outer hair cells of the cochlea;R-HSA-9709957 Sensory Perception	https://reactome.org/PathwayBrowser/#/R-HSA-9659379;https://reactome.org/PathwayBrowser/#/R-HSA-9662360;https://reactome.org/PathwayBrowser/#/R-HSA-9662361;https://reactome.org/PathwayBrowser/#/R-HSA-9709957
Q5VYS8	117	K	1.73318	0.0105456	Up	Terminal uridylyltransferase 7 OS=Homo sapiens OX=9606 GN=TUT7 PE=1 SV=1	TUT7	0.999059	EFK(GG)PGPR	30203.2	43604	43440.4	61298.5	55443.3	53139.7	0.588211	0.843492	0.816064	1.41404	1.26719	1.21455	nucleus	K13291			GO:0000288 nuclear-transcribed mRNA catabolic process, deadenylation-dependent decay; GO:0000289 nuclear-transcribed mRNA poly(A) tail shortening; GO:0000956 nuclear-transcribed mRNA catabolic process; GO:0006139 nucleobase-containing compound metabolic process; GO:0006396 RNA processing; GO:0006401 RNA catabolic process; GO:0006402 mRNA catabolic process; GO:0006725 cellular aromatic compound me…	GO:0005622 intracellular anatomical structure; GO:0005634 nucleus; GO:0005654 nucleoplasm; GO:0005730 nucleolus; GO:0005737 cytoplasm; GO:0005829 cytosol; GO:0031974 membrane-enclosed lumen; GO:0031981 nuclear lumen; GO:0043226 organelle; GO:0043227 membrane-bounded organelle; GO:0043228 non-membrane-bounded organelle; GO:0043229 intracellular organelle; GO:0043231 intracellular membrane-bounded …	GO:0003824 catalytic activity; GO:0016740 transferase activity; GO:0016772 transferase activity, transferring phosphorus-containing groups; GO:0016779 nucleotidyltransferase activity; GO:0050265 RNA uridylyltransferase activity; GO:0070569 uridylyltransferase activity; GO:0140098 catalytic activity, acting on RNA;	PF19088; PF00098	PF19088 TUTase nucleotidyltransferase domain; PF00098 Zinc knuckle		D	KOG2277	S-M checkpoint control protein CID1 and related nucleotidyltransferases				R-HSA-429914 Deadenylation-dependent mRNA decay;R-HSA-429947 Deadenylation of mRNA;R-HSA-8953854 Metabolism of RNA	https://reactome.org/PathwayBrowser/#/R-HSA-429914;https://reactome.org/PathwayBrowser/#/R-HSA-429947;https://reactome.org/PathwayBrowser/#/R-HSA-8953854
P49411	345	K	0.662119	0.00563136	Down	Elongation factor Tu, mitochondrial OS=Homo sapiens OX=9606 GN=TUFM PE=1 SV=3	TUFM	0.999796	GLVMVK(GG)PGSIKPHQK	18231.3	15500.5	15729.9	12046.5	9751.44	10586.6	1.33238	1.11392	1.15844	0.872722	0.725943	0.788101	mitochondria	K02358			GO:0000278 mitotic cell cycle; GO:0006412 translation; GO:0006414 translational elongation; GO:0006518 peptide metabolic process; GO:0006807 nitrogen compound metabolic process; GO:0006996 organelle organization; GO:0007030 Golgi organization; GO:0007049 cell cycle; GO:0008152 metabolic process; GO:0008283 cell population proliferation; GO:0009058 biosynthetic process; GO:0009059 macromolecule bi…	GO:0005622 intracellular anatomical structure; GO:0005737 cytoplasm; GO:0005739 mitochondrion; GO:0005740 mitochondrial envelope; GO:0005743 mitochondrial inner membrane; GO:0005759 mitochondrial matrix; GO:0009295 nucleoid; GO:0016020 membrane; GO:0019866 organelle inner membrane; GO:0031090 organelle membrane; GO:0031966 mitochondrial membrane; GO:0031967 organelle envelope; GO:0031974 membrane…	GO:0003676 nucleic acid binding; GO:0003723 RNA binding; GO:0003746 translation elongation factor activity; GO:0003824 catalytic activity; GO:0003924 GTPase activity; GO:0005488 binding; GO:0008135 translation factor activity, RNA binding; GO:0016462 pyrophosphatase activity; GO:0016787 hydrolase activity; GO:0016817 hydrolase activity, acting on acid anhydrides; GO:0016818 hydrolase activity, ac…	PF00009; PF03144; PF03143	PF00009 Elongation factor Tu GTP binding domain; PF03144 Elongation factor Tu domain 2; PF03143 Elongation factor Tu C-terminal domain		J	KOG0460	Mitochondrial translation elongation factor Tu	WP4950 16P112 DISTAL DELETION SYNDROME	http://www.wikipathways.org/instance/WP4950_r115784		R-HSA-1643685 Disease;R-HSA-392499 Metabolism of proteins;R-HSA-5368287 Mitochondrial translation;R-HSA-5389840 Mitochondrial translation elongation;R-HSA-5663205 Infectious disease;R-HSA-72766 Translation;R-HSA-9679506 SARS-CoV Infections;R-HSA-9694516 SARS-CoV-2 Infection;R-HSA-9705683 SARS-CoV-2-host interactions;R-HSA-9754560 SARS-CoV-2 modulates autophagy	https://reactome.org/PathwayBrowser/#/R-HSA-1643685;https://reactome.org/PathwayBrowser/#/R-HSA-392499;https://reactome.org/PathwayBrowser/#/R-HSA-5368287;https://reactome.org/PathwayBrowser/#/R-HSA-5389840;https://reactome.org/PathwayBrowser/#/R-HSA-5663205;https://reactome.org/PathwayBrowser/#/R-HSA-72766;https://reactome.org/PathwayBrowser/#/R-HSA-9679506;https://reactome.org/PathwayBrowser/#/…	MYC TARGETS V1	https://www.gsea-msigdb.org/gsea/msigdb/cards/HALLMARK_MYC_TARGETS_V1
Q96CW5	842	K	0.322083	0.00132388	Down	Gamma-tubulin complex component 3 OS=Homo sapiens OX=9606 GN=TUBGCP3 PE=1 SV=2	TUBGCP3	0.998131	ESIPK(GG)MC(Carbamidomethyl)SQLR	29145.3	37055.8	36490.2	10804.5		10270.7	1.16039	1.44988	1.44619	0.442038		0.428972	nucleus	K16570			GO:0000003 reproduction; GO:0000212 meiotic spindle organization; GO:0000226 microtubule cytoskeleton organization; GO:0000278 mitotic cell cycle; GO:0000280 nuclear division; GO:0006996 organelle organization; GO:0007010 cytoskeleton organization; GO:0007017 microtubule-based process; GO:0007020 microtubule nucleation; GO:0007049 cell cycle; GO:0007051 spindle organization; GO:0007052 mitotic sp…	GO:0000922 spindle pole; GO:0000923 equatorial microtubule organizing center; GO:0000930 gamma-tubulin complex; GO:0005622 intracellular anatomical structure; GO:0005737 cytoplasm; GO:0005813 centrosome; GO:0005814 centriole; GO:0005815 microtubule organizing center; GO:0005819 spindle; GO:0005827 polar microtubule; GO:0005829 cytosol; GO:0005856 cytoskeleton; GO:0005874 microtubule; GO:0005875 m…	GO:0005198 structural molecule activity; GO:0005200 structural constituent of cytoskeleton; GO:0005488 binding; GO:0005515 protein binding; GO:0008017 microtubule binding; GO:0008092 cytoskeletal protein binding; GO:0015631 tubulin binding; GO:0043015 gamma-tubulin binding;	PF17681; PF04130	PF17681 Gamma tubulin complex component N-terminal; PF04130 Gamma tubulin complex component C-terminal	PF04130 Gamma tubulin complex component C-terminal	Z	KOG2000	Gamma-tubulin complex, DGRIP91/SPC98 component	WP4940 15Q112 COPY NUMBER VARIATION SYNDROME	http://www.wikipathways.org/instance/WP4940_r115775		R-HSA-1640170 Cell Cycle;R-HSA-380270 Recruitment of mitotic centrosome proteins and complexes;R-HSA-380287 Centrosome maturation;R-HSA-380320 Recruitment of NuMA to mitotic centrosomes;R-HSA-453274 Mitotic G2-G2/M phases;R-HSA-68877 Mitotic Prometaphase;R-HSA-68886 M Phase;R-HSA-69275 G2/M Transition;R-HSA-69278 Cell Cycle, Mitotic	https://reactome.org/PathwayBrowser/#/R-HSA-1640170;https://reactome.org/PathwayBrowser/#/R-HSA-380270;https://reactome.org/PathwayBrowser/#/R-HSA-380287;https://reactome.org/PathwayBrowser/#/R-HSA-380320;https://reactome.org/PathwayBrowser/#/R-HSA-453274;https://reactome.org/PathwayBrowser/#/R-HSA-68877;https://reactome.org/PathwayBrowser/#/R-HSA-68886;https://reactome.org/PathwayBrowser/#/R-HSA…	MITOTIC SPINDLE	https://www.gsea-msigdb.org/gsea/msigdb/cards/HALLMARK_MITOTIC_SPINDLE
Q9BSJ2	157	K	1.69694	0.00449826	Up	Gamma-tubulin complex component 2 OS=Homo sapiens OX=9606 GN=TUBGCP2 PE=1 SV=2	TUBGCP2	0.999819	QLGSVATGSTLQQSLELK(GG)R	23083.8	21926.1	18985.7	34462.8	29523	36866.7	0.781702	0.78879	0.676824	1.33403	1.08678	1.39275	cytoplasm	K16569			GO:0000003 reproduction; GO:0000226 microtubule cytoskeleton organization; GO:0000278 mitotic cell cycle; GO:0000280 nuclear division; GO:0006996 organelle organization; GO:0007010 cytoskeleton organization; GO:0007017 microtubule-based process; GO:0007020 microtubule nucleation; GO:0007049 cell cycle; GO:0007051 spindle organization; GO:0007052 mitotic spindle organization; GO:0007098 centrosome…	GO:0000923 equatorial microtubule organizing center; GO:0000930 gamma-tubulin complex; GO:0005622 intracellular anatomical structure; GO:0005634 nucleus; GO:0005654 nucleoplasm; GO:0005737 cytoplasm; GO:0005813 centrosome; GO:0005815 microtubule organizing center; GO:0005829 cytosol; GO:0005856 cytoskeleton; GO:0005874 microtubule; GO:0005875 microtubule associated complex; GO:0005881 cytoplasmic…	GO:0005198 structural molecule activity; GO:0005200 structural constituent of cytoskeleton; GO:0005488 binding; GO:0005515 protein binding; GO:0008017 microtubule binding; GO:0008092 cytoskeletal protein binding; GO:0015631 tubulin binding; GO:0043015 gamma-tubulin binding;	PF17681; PF04130	PF17681 Gamma tubulin complex component N-terminal; PF04130 Gamma tubulin complex component C-terminal		Z	KOG2001	Gamma-tubulin complex, DGRIP84/SPC97 component	WP4940 15Q112 COPY NUMBER VARIATION SYNDROME	http://www.wikipathways.org/instance/WP4940_r115775		R-HSA-1640170 Cell Cycle;R-HSA-380270 Recruitment of mitotic centrosome proteins and complexes;R-HSA-380287 Centrosome maturation;R-HSA-380320 Recruitment of NuMA to mitotic centrosomes;R-HSA-453274 Mitotic G2-G2/M phases;R-HSA-68877 Mitotic Prometaphase;R-HSA-68886 M Phase;R-HSA-69275 G2/M Transition;R-HSA-69278 Cell Cycle, Mitotic	https://reactome.org/PathwayBrowser/#/R-HSA-1640170;https://reactome.org/PathwayBrowser/#/R-HSA-380270;https://reactome.org/PathwayBrowser/#/R-HSA-380287;https://reactome.org/PathwayBrowser/#/R-HSA-380320;https://reactome.org/PathwayBrowser/#/R-HSA-453274;https://reactome.org/PathwayBrowser/#/R-HSA-68877;https://reactome.org/PathwayBrowser/#/R-HSA-68886;https://reactome.org/PathwayBrowser/#/R-HSA…	MITOTIC SPINDLE	https://www.gsea-msigdb.org/gsea/msigdb/cards/HALLMARK_MITOTIC_SPINDLE
Q9BSJ2	50	K	0.355384	0.0210144	Down	Gamma-tubulin complex component 2 OS=Homo sapiens OX=9606 GN=TUBGCP2 PE=1 SV=2	TUBGCP2	0.997949	TPYVTTTVSAHSAK(GG)VK	6590.9		7333.86	1560.19	3042.93	2274.89	1.47387		1.72649	0.398818	0.739698	0.567518	cytoplasm	K16569			GO:0000003 reproduction; GO:0000226 microtubule cytoskeleton organization; GO:0000278 mitotic cell cycle; GO:0000280 nuclear division; GO:0006996 organelle organization; GO:0007010 cytoskeleton organization; GO:0007017 microtubule-based process; GO:0007020 microtubule nucleation; GO:0007049 cell cycle; GO:0007051 spindle organization; GO:0007052 mitotic spindle organization; GO:0007098 centrosome…	GO:0000923 equatorial microtubule organizing center; GO:0000930 gamma-tubulin complex; GO:0005622 intracellular anatomical structure; GO:0005634 nucleus; GO:0005654 nucleoplasm; GO:0005737 cytoplasm; GO:0005813 centrosome; GO:0005815 microtubule organizing center; GO:0005829 cytosol; GO:0005856 cytoskeleton; GO:0005874 microtubule; GO:0005875 microtubule associated complex; GO:0005881 cytoplasmic…	GO:0005198 structural molecule activity; GO:0005200 structural constituent of cytoskeleton; GO:0005488 binding; GO:0005515 protein binding; GO:0008017 microtubule binding; GO:0008092 cytoskeletal protein binding; GO:0015631 tubulin binding; GO:0043015 gamma-tubulin binding;	PF17681; PF04130	PF17681 Gamma tubulin complex component N-terminal; PF04130 Gamma tubulin complex component C-terminal		Z	KOG2001	Gamma-tubulin complex, DGRIP84/SPC97 component	WP4940 15Q112 COPY NUMBER VARIATION SYNDROME	http://www.wikipathways.org/instance/WP4940_r115775		R-HSA-1640170 Cell Cycle;R-HSA-380270 Recruitment of mitotic centrosome proteins and complexes;R-HSA-380287 Centrosome maturation;R-HSA-380320 Recruitment of NuMA to mitotic centrosomes;R-HSA-453274 Mitotic G2-G2/M phases;R-HSA-68877 Mitotic Prometaphase;R-HSA-68886 M Phase;R-HSA-69275 G2/M Transition;R-HSA-69278 Cell Cycle, Mitotic	https://reactome.org/PathwayBrowser/#/R-HSA-1640170;https://reactome.org/PathwayBrowser/#/R-HSA-380270;https://reactome.org/PathwayBrowser/#/R-HSA-380287;https://reactome.org/PathwayBrowser/#/R-HSA-380320;https://reactome.org/PathwayBrowser/#/R-HSA-453274;https://reactome.org/PathwayBrowser/#/R-HSA-68877;https://reactome.org/PathwayBrowser/#/R-HSA-68886;https://reactome.org/PathwayBrowser/#/R-HSA…	MITOTIC SPINDLE	https://www.gsea-msigdb.org/gsea/msigdb/cards/HALLMARK_MITOTIC_SPINDLE
Q9ULT0	274	K	0.544931	0.0435514	Down	Tetratricopeptide repeat protein 7A OS=Homo sapiens OX=9606 GN=TTC7A PE=1 SV=3	TTC7A	0.998614	TVETK(GG)ATQNFK	11648.8	8354.44	12713.3	4722.92	7415.33	4837.36	1.35905	0.964492	1.54672	0.552453	0.929049	0.627521	cytoplasm	K21843			GO:0002376 immune system process; GO:0002520 immune system development; GO:0006873 cellular ion homeostasis; GO:0006875 cellular metal ion homeostasis; GO:0006879 cellular iron ion homeostasis; GO:0007275 multicellular organism development; GO:0008104 protein localization; GO:0009987 cellular process; GO:0019725 cellular homeostasis; GO:0030003 cellular cation homeostasis; GO:0030097 hemopoiesis;…						T	KOG4162	Predicted calmodulin-binding protein
Q99816	243	K	2.93165	0.00398095	Up	Tumor susceptibility gene 101 protein OS=Homo sapiens OX=9606 GN=TSG101 PE=1 SV=2	TSG101	0.999215	MK(GG)EEMDR	14944.5	12031.9	18783.4	34759.6	55822.5	38028.4	0.505285	0.411525	0.621164	1.22973	1.91929	1.35978	cytoplasm	K12183	TSG101; ESCRT-I complex subunit TSG101	hsa03250 Viral life cycle - HIV-1; hsa04144 Endocytosis	GO:0001558 regulation of cell growth; GO:0001932 regulation of protein phosphorylation; GO:0001933 negative regulation of protein phosphorylation; GO:0006355 regulation of transcription, DNA-templated; GO:0006464 cellular protein modification process; GO:0006469 negative regulation of protein kinase activity; GO:0006508 proteolysis; GO:0006511 ubiquitin-dependent protein catabolic process; GO:000…	GO:0000813 ESCRT I complex; GO:0005576 extracellular region; GO:0005615 extracellular space; GO:0005622 intracellular anatomical structure; GO:0005634 nucleus; GO:0005730 nucleolus; GO:0005737 cytoplasm; GO:0005768 endosome; GO:0005769 early endosome; GO:0005770 late endosome; GO:0005771 multivesicular body; GO:0005829 cytosol; GO:0005886 plasma membrane; GO:0010008 endosome membrane; GO:0012505 …	GO:0003676 nucleic acid binding; GO:0003677 DNA binding; GO:0003712 transcription coregulator activity; GO:0003713 transcription coactivator activity; GO:0003714 transcription corepressor activity; GO:0005488 binding; GO:0005515 protein binding; GO:0019899 enzyme binding; GO:0030374 nuclear receptor coactivator activity; GO:0031625 ubiquitin protein ligase binding; GO:0032182 ubiquitin-like prote…	PF05743; PF09454	PF05743 UEV domain; PF09454 Vps23 core domain		OU	KOG2391	Vacuolar sorting protein/ubiquitin receptor VPS23	WP4932 7Q1123 COPY NUMBER VARIATION SYNDROME;WP4217 EBOLA VIRUS INFECTION IN HOST	http://www.wikipathways.org/instance/WP4932_r118797;http://www.wikipathways.org/instance/WP4217_r120623	Transcription factor	R-HSA-162587 HIV Life Cycle;R-HSA-162588 Budding and maturation of HIV virion;R-HSA-162599 Late Phase of HIV Life Cycle;R-HSA-162906 HIV Infection;R-HSA-1643685 Disease;R-HSA-174490 Membrane binding and targetting of GAG proteins;R-HSA-174495 Synthesis And Processing Of GAG, GAGPOL Polyproteins;R-HSA-175474 Assembly Of The HIV Virion;R-HSA-199991 Membrane Trafficking;R-HSA-5653656 Vesicle-mediate…	https://reactome.org/PathwayBrowser/#/R-HSA-162587;https://reactome.org/PathwayBrowser/#/R-HSA-162588;https://reactome.org/PathwayBrowser/#/R-HSA-162599;https://reactome.org/PathwayBrowser/#/R-HSA-162906;https://reactome.org/PathwayBrowser/#/R-HSA-1643685;https://reactome.org/PathwayBrowser/#/R-HSA-174490;https://reactome.org/PathwayBrowser/#/R-HSA-174495;https://reactome.org/PathwayBrowser/#/R-H…	DNA REPAIR;PROTEIN SECRETION	https://www.gsea-msigdb.org/gsea/msigdb/cards/HALLMARK_DNA_REPAIR;https://www.gsea-msigdb.org/gsea/msigdb/cards/HALLMARK_PROTEIN_SECRETION
Q9Y4A5	2638	K	2.22564	0.0189196	Up	Transformation/transcription domain-associated protein OS=Homo sapiens OX=9606 GN=TRRAP PE=1 SV=3	TRRAP	0.99691	LWK(GG)ILSDR	2788.63	3304.85	2395.37	8419.93	5860.07		0.634843	0.774503	0.571932	1.71796	1.22179		plasma membrane	K08874	TRRAP; transformation/transcription domain-associated protein	hsa05166 Human T-cell leukemia virus 1 infection	GO:0000075 cell cycle checkpoint signaling; GO:0000278 mitotic cell cycle; GO:0006139 nucleobase-containing compound metabolic process; GO:0006259 DNA metabolic process; GO:0006281 DNA repair; GO:0006325 chromatin organization; GO:0006355 regulation of transcription, DNA-templated; GO:0006464 cellular protein modification process; GO:0006473 protein acetylation; GO:0006475 internal protein amino …	GO:0000123 histone acetyltransferase complex; GO:0000228 nuclear chromosome; GO:0000428 DNA-directed RNA polymerase complex; GO:0000785 chromatin; GO:0000812 Swr1 complex; GO:0005622 intracellular anatomical structure; GO:0005634 nucleus; GO:0005654 nucleoplasm; GO:0005667 transcription regulator complex; GO:0005694 chromosome; GO:0005737 cytoplasm; GO:0005794 Golgi apparatus; GO:0012505 endomemb…	GO:0003682 chromatin binding; GO:0003712 transcription coregulator activity; GO:0003713 transcription coactivator activity; GO:0003824 catalytic activity; GO:0005488 binding; GO:0008233 peptidase activity; GO:0008234 cysteine-type peptidase activity; GO:0016301 kinase activity; GO:0016740 transferase activity; GO:0016772 transferase activity, transferring phosphorus-containing groups; GO:0016787 …				TBLD	KOG0889	Histone acetyltransferase SAGA, TRRAP/TRA1 component, PI-3 kinase superfamily	WP4312 RETT SYNDROME CAUSING GENES	http://www.wikipathways.org/instance/WP4312_r119230	Transcription factor	R-HSA-162582 Signal Transduction;R-HSA-195721 Signaling by WNT;R-HSA-201681 TCF dependent signaling in response to WNT;R-HSA-201722 Formation of the beta-catenin:TCF transactivating complex;R-HSA-3214847 HATs acetylate histones;R-HSA-3247509 Chromatin modifying enzymes;R-HSA-392499 Metabolism of proteins;R-HSA-4839726 Chromatin organization;R-HSA-5688426 Deubiquitination;R-HSA-5689880 Ub-specific…	https://reactome.org/PathwayBrowser/#/R-HSA-162582;https://reactome.org/PathwayBrowser/#/R-HSA-195721;https://reactome.org/PathwayBrowser/#/R-HSA-201681;https://reactome.org/PathwayBrowser/#/R-HSA-201722;https://reactome.org/PathwayBrowser/#/R-HSA-3214847;https://reactome.org/PathwayBrowser/#/R-HSA-3247509;https://reactome.org/PathwayBrowser/#/R-HSA-392499;https://reactome.org/PathwayBrowser/#/R-…
Q8TD43	1160	K	0.364135	0.0220881	Down	Transient receptor potential cation channel subfamily M member 4 OS=Homo sapiens OX=9606 GN=TRPM4 PE=1 SV=1	TRPM4	0.999205	VDLALK(GG)QLGHIR	11920.3	11721.6	7020.92	2440.02	4882.42	4875.07	1.87045	1.63305	0.981611	0.354795	0.659215	0.619176	plasma membrane	K04979	TRPM4; transient receptor potential cation channel subfamily M member 4	hsa04911 Insulin secretion	GO:0001508 action potential; GO:0001817 regulation of cytokine production; GO:0002027 regulation of heart rate; GO:0002376 immune system process; GO:0002407 dendritic cell chemotaxis; GO:0002682 regulation of immune system process; GO:0002697 regulation of immune effector process; GO:0002700 regulation of production of molecular mediator of immune response; GO:0002703 regulation of leukocyte medi…	GO:0005622 intracellular anatomical structure; GO:0005634 nucleus; GO:0005654 nucleoplasm; GO:0005737 cytoplasm; GO:0005783 endoplasmic reticulum; GO:0005794 Golgi apparatus; GO:0005829 cytosol; GO:0005886 plasma membrane; GO:0005887 integral component of plasma membrane; GO:0012505 endomembrane system; GO:0016020 membrane; GO:0016021 integral component of membrane; GO:0031224 intrinsic component…	GO:0000166 nucleotide binding; GO:0005215 transporter activity; GO:0005216 ion channel activity; GO:0005227 calcium activated cation channel activity; GO:0005244 voltage-gated ion channel activity; GO:0005261 cation channel activity; GO:0005262 calcium channel activity; GO:0005272 sodium channel activity; GO:0005488 binding; GO:0005509 calcium ion binding; GO:0005524 ATP binding; GO:0008324 catio…				PT	KOG3614	Ca2+/Mg2+-permeable cation channels (LTRPC family)	WP5083 NEUROINFLAMMATION AND GLUTAMATERGIC SIGNALING	http://www.wikipathways.org/instance/WP5083_r120385		R-HSA-2672351 Stimuli-sensing channels;R-HSA-3295583 TRP channels;R-HSA-382551 Transport of small molecules;R-HSA-9709957 Sensory Perception;R-HSA-9717189 Sensory perception of taste;R-HSA-9717207 Sensory perception of sweet, bitter, and umami (glutamate) taste;R-HSA-983712 Ion channel transport	https://reactome.org/PathwayBrowser/#/R-HSA-2672351;https://reactome.org/PathwayBrowser/#/R-HSA-3295583;https://reactome.org/PathwayBrowser/#/R-HSA-382551;https://reactome.org/PathwayBrowser/#/R-HSA-9709957;https://reactome.org/PathwayBrowser/#/R-HSA-9717189;https://reactome.org/PathwayBrowser/#/R-HSA-9717207;https://reactome.org/PathwayBrowser/#/R-HSA-983712
Q8TEL6	645	K	1.79142	0.0369533	Up	Short transient receptor potential channel 4-associated protein OS=Homo sapiens OX=9606 GN=TRPC4AP PE=1 SV=2	TRPC4AP	0.999526	FENQVDMK(GG)VAEVLSEC(Carbamidomethyl)R	9495.73	7377.1	6123.02	11112.7	10954.4	17450.6	0.884184	0.716928	0.557229	1.11547	1.098	1.65304	mitochondria	K11796			GO:0001942 hair follicle development; GO:0006464 cellular protein modification process; GO:0006508 proteolysis; GO:0006511 ubiquitin-dependent protein catabolic process; GO:0006807 nitrogen compound metabolic process; GO:0006810 transport; GO:0006811 ion transport; GO:0006812 cation transport; GO:0006816 calcium ion transport; GO:0007275 multicellular organism development; GO:0008152 metabolic pr…	GO:0000151 ubiquitin ligase complex; GO:0005622 intracellular anatomical structure; GO:0005886 plasma membrane; GO:0016020 membrane; GO:0031461 cullin-RING ubiquitin ligase complex; GO:0031464 Cul4A-RING E3 ubiquitin ligase complex; GO:0032991 protein-containing complex; GO:0071944 cell periphery; GO:0080008 Cul4-RING E3 ubiquitin ligase complex; GO:1902494 catalytic complex; GO:1990234 transfera…	GO:0005215 transporter activity; GO:0005216 ion channel activity; GO:0005261 cation channel activity; GO:0005262 calcium channel activity; GO:0005488 binding; GO:0005515 protein binding; GO:0008324 cation transmembrane transporter activity; GO:0015075 ion transmembrane transporter activity; GO:0015085 calcium ion transmembrane transporter activity; GO:0015267 channel activity; GO:0015318 inorgani…							WP4754 IL18 SIGNALING PATHWAY	http://www.wikipathways.org/instance/WP4754_r115147		R-HSA-2672351 Stimuli-sensing channels;R-HSA-3295583 TRP channels;R-HSA-382551 Transport of small molecules;R-HSA-983712 Ion channel transport	https://reactome.org/PathwayBrowser/#/R-HSA-2672351;https://reactome.org/PathwayBrowser/#/R-HSA-3295583;https://reactome.org/PathwayBrowser/#/R-HSA-382551;https://reactome.org/PathwayBrowser/#/R-HSA-983712
Q8IZ69	375	K	3.27309	0.0205989	Up	tRNA (uracil-5-)-methyltransferase homolog A OS=Homo sapiens OX=9606 GN=TRMT2A PE=1 SV=2	TRMT2A	0.994727	K(GG)TPSQEGLPLEHVAGDR	3300.51	6196.67	4046.94	11518.8		16330.3	0.40416	0.728374	0.471337	1.42514		2.0746	cytoplasm,nucleus	K15332					GO:0003676 nucleic acid binding; GO:0003723 RNA binding; GO:0003729 mRNA binding; GO:0005488 binding; GO:0097159 organic cyclic compound binding; GO:1901363 heterocyclic compound binding;				J	KOG2187	tRNA uracil-5-methyltransferase and related tRNA-modifying enzymes	WP4657 22Q112 COPY NUMBER VARIATION SYNDROME	http://www.wikipathways.org/instance/WP4657_r120007
Q9BQ61	128	K	0.418778	0.0299546	Down	Telomerase RNA component interacting RNase OS=Homo sapiens OX=9606 GN=TRIR PE=1 SV=1	TRIR	0.999656	LALK(GG)TGIVAK	22067.6	17806	20097.1	4522.77	7964.82	12105.2	1.59655	1.30024	1.32011	0.342806	0.526405	0.896732	nucleus	K01149			GO:0006139 nucleobase-containing compound metabolic process; GO:0006401 RNA catabolic process; GO:0006725 cellular aromatic compound metabolic process; GO:0006807 nitrogen compound metabolic process; GO:0007275 multicellular organism development; GO:0007568 aging; GO:0008152 metabolic process; GO:0008340 determination of adult lifespan; GO:0009056 catabolic process; GO:0009057 macromolecule catab…		GO:0003824 catalytic activity; GO:0004518 nuclease activity; GO:0004527 exonuclease activity; GO:0008408 3'-5' exonuclease activity; GO:0008409 5'-3' exonuclease activity; GO:0016787 hydrolase activity; GO:0016788 hydrolase activity, acting on ester bonds;
Q9BQ61	158	K	0.62292	0.0139833	Down	Telomerase RNA component interacting RNase OS=Homo sapiens OX=9606 GN=TRIR PE=1 SV=1	TRIR	0.999418	YMAEVK(GG)K	25177.4	30843.7	32503.8	19647.1	19752.2	14485	1.08164	1.33742	1.26782	0.884275	0.775184	0.637168	nucleus	K01149			GO:0006139 nucleobase-containing compound metabolic process; GO:0006401 RNA catabolic process; GO:0006725 cellular aromatic compound metabolic process; GO:0006807 nitrogen compound metabolic process; GO:0007275 multicellular organism development; GO:0007568 aging; GO:0008152 metabolic process; GO:0008340 determination of adult lifespan; GO:0009056 catabolic process; GO:0009057 macromolecule catab…		GO:0003824 catalytic activity; GO:0004518 nuclease activity; GO:0004527 exonuclease activity; GO:0008408 3'-5' exonuclease activity; GO:0008409 5'-3' exonuclease activity; GO:0016787 hydrolase activity; GO:0016788 hydrolase activity, acting on ester bonds;
Q629K1	10	K	0.488614	0.00682619	Down	Triple QxxK/R motif-containing protein OS=Homo sapiens OX=9606 GN=TRIQK PE=3 SV=1	TRIQK	0.99823	DAATIK(GG)LPVDQYR	24487.3	24026.2	27302.1	14794	12290	9177.08	1.19082	1.48553	1.35077	0.797009	0.656087	0.514607	cytoplasm					GO:0005622 intracellular anatomical structure; GO:0005737 cytoplasm; GO:0005783 endoplasmic reticulum; GO:0012505 endomembrane system; GO:0043226 organelle; GO:0043227 membrane-bounded organelle; GO:0043229 intracellular organelle; GO:0043231 intracellular membrane-bounded organelle;
Q15650	261	K	2.10995	0.0363424	Up	Activating signal cointegrator 1 OS=Homo sapiens OX=9606 GN=TRIP4 PE=1 SV=4	TRIP4	0.999322	SGLEK(GG)AIK	4622.79	3960.91	3301.49	11526.3	6607.45	5778.43	0.785951	0.624153	0.535782	1.954	1.14218	1.00955	cytoplasm	K23398			GO:0002119 nematode larval development; GO:0002164 larval development; GO:0006355 regulation of transcription, DNA-templated; GO:0006810 transport; GO:0007154 cell communication; GO:0007165 signal transduction; GO:0007275 multicellular organism development; GO:0009719 response to endogenous stimulus; GO:0009725 response to hormone; GO:0009755 hormone-mediated signaling pathway; GO:0009791 post-em…	GO:0005622 intracellular anatomical structure; GO:0005634 nucleus; GO:0005654 nucleoplasm; GO:0005737 cytoplasm; GO:0016604 nuclear body; GO:0031594 neuromuscular junction; GO:0031974 membrane-enclosed lumen; GO:0031981 nuclear lumen; GO:0032991 protein-containing complex; GO:0043226 organelle; GO:0043227 membrane-bounded organelle; GO:0043229 intracellular organelle; GO:0043231 intracellular mem…	GO:0002020 protease binding; GO:0003712 transcription coregulator activity; GO:0003713 transcription coactivator activity; GO:0005102 signaling receptor binding; GO:0005488 binding; GO:0005515 protein binding; GO:0008134 transcription factor binding; GO:0016922 nuclear receptor binding; GO:0019899 enzyme binding; GO:0019900 kinase binding; GO:0019901 protein kinase binding; GO:0030331 estrogen re…	PF06221; PF04266	PF06221 Putative zinc finger motif, C2HC5-type; PF04266 ASCH domain		K	KOG2845	Activating signal cointegrator 1	WP3888 VEGFAVEGFR2 SIGNALING PATHWAY	http://www.wikipathways.org/instance/WP3888_r116782
Q14669	298	K	0.649944	0.0360628	Down	E3 ubiquitin-protein ligase TRIP12 OS=Homo sapiens OX=9606 GN=TRIP12 PE=1 SV=1	TRIP12	1	SETSKPGPSGLQAK(GG)LASLR	59750.8	57140.9	69892.7	39552.5	54053.4	34993.8	1.17413	1.12581	1.3591	0.734883	1.00134	0.641955	nucleus	K10590	TRIP12; E3 ubiquitin-protein ligase TRIP12 [EC:2.3.2.26]	hsa04120 Ubiquitin mediated proteolysis	GO:0000209 protein polyubiquitination; GO:0006282 regulation of DNA repair; GO:0006464 cellular protein modification process; GO:0006508 proteolysis; GO:0006511 ubiquitin-dependent protein catabolic process; GO:0006807 nitrogen compound metabolic process; GO:0006950 response to stress; GO:0006974 cellular response to DNA damage stimulus; GO:0008152 metabolic process; GO:0009056 catabolic process;…	GO:0005622 intracellular anatomical structure; GO:0005634 nucleus; GO:0005654 nucleoplasm; GO:0005737 cytoplasm; GO:0005829 cytosol; GO:0016604 nuclear body; GO:0016607 nuclear speck; GO:0031974 membrane-enclosed lumen; GO:0031981 nuclear lumen; GO:0043226 organelle; GO:0043227 membrane-bounded organelle; GO:0043229 intracellular organelle; GO:0043231 intracellular membrane-bounded organelle; GO:…	GO:0003824 catalytic activity; GO:0004842 ubiquitin-protein transferase activity; GO:0005102 signaling receptor binding; GO:0005488 binding; GO:0005515 protein binding; GO:0008134 transcription factor binding; GO:0016740 transferase activity; GO:0019787 ubiquitin-like protein transferase activity; GO:0046966 thyroid hormone receptor binding; GO:0051427 hormone receptor binding; GO:0061630 ubiquit…	PF00632	PF00632 HECT-domain (ubiquitin-transferase)		O	KOG0170	E3 ubiquitin protein ligase				R-HSA-1280218 Adaptive Immune System;R-HSA-168256 Immune System;R-HSA-983168 Antigen processing: Ubiquitination & Proteasome degradation;R-HSA-983169 Class I MHC mediated antigen processing & presentation	https://reactome.org/PathwayBrowser/#/R-HSA-1280218;https://reactome.org/PathwayBrowser/#/R-HSA-168256;https://reactome.org/PathwayBrowser/#/R-HSA-983168;https://reactome.org/PathwayBrowser/#/R-HSA-983169
[truncated: 2,049 more rows]
